# Supplementary material for: Adaptive patterns in the p53 protein sequence of the hypoxia- and cancer-tolerant blind mole rat Spalax
Source: BMC Evol Biol. 2016 Sep 2;16:177. doi: 10.1186/s12862-016-0743-8 (PMC5010716; doi:10.1186/s12862-016-0743-8)
Supplement: Additional file 1: Table S1. — Additional information on the species employed in the study. (XLS 56 kb) [file 12862_2016_743_MOESM1_ESM.xls]

## Sheet: Data Set Info
Table S1 - additional information on the empoyed species
Accession numbers, taxonomy information, lifespan, weight, and additional information related to stress adaptations of the sampled species.
Species	Common name	Order	Family	Inherited blast name	Max lifespan (years)	Adult weight (g)	Stress related information	p53 protein Accession (GI)	p53 mRNA Accession (GI)	Additional reference	Group
Nannospalax ehrenbergi	Blind mole rat	Rodentia	Spalacidae	Rodents	20	160	Subterranean, semi-desert	51490680	51490679		hypoxic-stress
Eospalax baileyi	Plateau zokor	Rodentia	Spalacidae	Rodents	?	?	Subterranean, high altitude	443429747	443429746		hypoxic-stress
Eospalax cansus	Gansu zokor	Rodentia	Spalacidae	Rodents	?	?	Subterranean, lowland	443429751	443429750		hypoxic-stress
Fukomys damarensis	Damara mole-rat	Rodentia	Bathyergidae	Rodents	16	140	Subterranean, semi-desert	676261669	NA	[1]	hypoxic-stress
Heterocephalus glaber	Naked mole rat	Rodentia	Bathyergidae	Rodents	31	35	Subterranean, desert	512850880	512850879		hypoxic-stress
Condylura cristata	Star-nosed mole	Insectivora	Talpidae	Insectivores	2.5(4?)	55.3	Subterranean, semiaquatic	507953777	507953776		hypoxic-stress
Balaenoptera acutorostrata scammoni	Minke whale	Cetacea (Cetartiodactyla)	Balaenopteridae	Even-toed ungulates	90	3987500	Diving	594623638	594623637		hypoxic-stress
Delphinapterus leucas	Beluga whale	Cetacea (Cetartiodactyla)	Monodontidae	Even-toed ungulates	40	1430000	Diving	75065695	18997096		hypoxic-stress
Lipotes vexillifer	Baiji/Yangtze river dolphin	Cetacea (Cetartiodactyla)	Lipotidae	Even-toed ungulates	24	83500	Diving	602691444	602691443		hypoxic-stress
Orcinus orca	Killer whale	Cetacea (Cetartiodactyla)	Delphinidae	Even-toed ungulates	90	3987500	Diving	465992428	465992427		hypoxic-stress
Physeter catodon	Sperm whale	Cetacea (Cetartiodactyla)	Physeteridae	Even-toed ungulates	77	28500000	Diving	593708129	593708128		hypoxic-stress
Tursiops truncatus	Bottlenosed dolphin	Cetacea (Cetartiodactyla)	Delphinidae	Even-toed ungulates	51.6	200000	Diving	470595367	470595366		hypoxic-stress
Odobenus rosmarus divergens	Pacific walrus	Carnivora	Odobenidae	Carnivores	40(?)	1012500	Diving	472357844	472357843		hypoxic-stress
Leptonychotes weddellii	Weddell seal	Carnivora	Phocidae	Carnivores	NA	425000	Diving	585174134	585174133		hypoxic-stress
Trichechus manatus latirostris	Florida manatee	Sirenia	Trichechidae	Placentals	65	322000	Diving	471371140	471371139		hypoxic-stress
Mesocricetus auratus	Golden hamster	Rodentia	Cricetidae	Rodents	4	105	Hibernation	528078211	473578	[2]	metabolic-stress
Peromyscus maniculatus bairdii	Prairie deer mouse	Rodentia	Cricetidae	Rodents	8.3	20.5	High altitude (up to 3,800 m), daily torpor	589921049	589921048	[3]	metabolic-stress
Meriones unguiculatus	Mongolian gerbil	Rodentia	Muridae	Rodents	6.3	53.2	extreme temperature, torpor(?)	16266760	16266759	[4]	metabolic-stress
Jaculus jaculus	Lesser Egyptian jerboa	Rodentia	Dipodidae	Rodents	7.3	55	Desert, hibernation , burrowing	507571338	507571337		metabolic-stress
Ictidomys tridecemlineatus	Thirteen-lined ground squirrel	Rodentia	Sciuridae	Rodents	7.9	172.7	Burrowing, hibernation	532094398	532094397	[5]	metabolic-stress
Marmota monax	Woodchuck	Rodentia	Sciuridae	Rodents	14	4000	Burrowing, hibernation	10720190	2440122		metabolic-stress
Cavia porcellus	Domestic guinea pig	Rodentia	Caviidae	Rodents	12	728	High altitude (up to 4000 m), semi arid	289629257	4884045	[6]	metabolic-stress
Chinchilla lanigera	Long-tailed chinchilla	Rodentia	Chinchillidae	Rodents	17.2	642.5	High altitude (up to 5,000 m), arid	533172129	533172128	[6]	metabolic-stress
Ochotona princeps	American pika	Lagomorpha	Ochotonidae	Rabbits & hares	7	100	High altitude up to 3000 m	504170498	504170497		metabolic-stress
Tupaia belangeri	Northern tree shrew	Scandentia	Tupaiidae	Placentals	11.1 (14?)	200	High altitude (up to 3000 m), extreme temperatures	10720194	6653198	[7]	metabolic-stress
Bos mutus	Bos mutus	Artiodactyla (Cetartiodactyla)	Bovidae	Even-toed ungulates	26.3	667000	High altitude (up to 5400 m)	555965613	555965612		metabolic-stress
Camelus ferus	Wild Bactrian camel	Artiodactyla (Cetartiodactyla)	Camelidae	Even-toed ungulates	50	253484	Desert, extreme temperatures	530666874	560898874		metabolic-stress
Myotis davidii	David's myotis	Chiroptera	Vespertilionidae	Bats	NA	4.31(?)	Flying, hibernating	432105617	584083888	[8]	metabolic-stress
Pantholops hodgsonii	Chiru	Artiodactyla (Cetartiodactyla)	Bovidae	Even-toed ungulates	8	26,000 - 40,000	High altitude (up to 6000 m)	556744860	556744859		metabolic-stress
Vicugna pacos	Alpaca	Artiodactyla (Cetartiodactyla)	Camelidae	Even-toed ungulates	25.8	62000	High altitude (up to 4800 m)	560993443	670990417		metabolic-stress
Ursus maritimus	Polar bear	Carnivora	Ursidae	Carnivores	43.8	475000	Semiaquatic, hibernating	670990418	670990417	[9] [10]	metabolic-stress
Mus musculus	House mouse	Rodentia	Muridae	Rodents	4	20.5		5081783	2961246		non-stress
Rattus norvegicus	Norway rat	Rodentia	Muridae	Rodents	3.8	300		189083686	51858593		non-stress
Galeopterus variegatus	Sunda flying lemur	Dermoptera	Cynocephalidae	Placentals	17.5	1000-2000		667274654	667274653		non-stress
Oryctolagus cuniculus	Rabbit	Lagomorpha	Leporidae	Rabbits & hares	9	1800		126722898	1532043		non-stress
Otolemur garnettii	Small-eared galago	Primates	Galagidae	Primates	18.3	1300		395836482	395836481		non-stress
Homo sapiens	Human	Primates	Hominidae	Primates	122	62035		23491729	23491728		non-stress
Mustela putorius furo	Homestic ferret	Carnivora	Mustelidae	Carnivores	11.1	809		511972831	511972841		non-stress
Bos taurus	Cow	Artiodactyla (Cetartiodactyla)	Bovidae	Even-toed ungulates	20	750000		28849929	109690030		non-stress
Canis lupus familiaris	Dog	Carnivora	Canidae	Carnivores	24	40000		4996230	50978973		non-stress
Capra hircus	Goat	Artiodactyla (Cetartiodactyla)	Bovidae	Even-toed ungulates	20.8	61000		548507947	548507946		non-stress
Ceratotherium simum simum	Southern white rhinoceros	Perissodactyla	Rhinocerotidae	Odd-toed ungulates	45	2175000		478517891	478517890		non-stress
Equus caballus	Horse	Perissodactyla	Equidae	Odd-toed ungulates	57	300000		320202967	320202966		non-stress
Felis catus	Domestic cat	Carnivora	Felidae	Carnivores	30	3900		57163823	470595366		non-stress
Ovis aries	Sheep	Artiodactyla (Cetartiodactyla)	Bovidae	Even-toed ungulates	22.8	80000		57164285	602356		non-stress
Sus scrofa	Pig	Artiodactyla (Cetartiodactyla)	Suidae	Even-toed ungulates	27	130000		325651918	325651917		non-stress
Sarcophilus harrisii	Tasmanian devil	Dasyuromorphia	Dasyuridae	Marsupials	13	6500		395533528	395533527		non-stress
cricetulus griseus	Chinese hamster	Rodentia	Cricetidae	Rodents	5.3	30--45 (?)		1842230	1890324		additional
Bubalus bubalis	Water buffalo	Artiodactyla (Cetartiodactyla)	Bovidae	Even-toed ungulates	34.9	725000		595763130	333906184		additional
Chrysochloris asiatica	Cape golden mole	Afrotheria	Chrysochloridae	Placentals	NA	37-47		586465655	586465654		additional
Echinops telfairi	Small Madagascar hedgehog	Afrotheria	Tenrecidae	Placentals	19	180		507690684	507690683		additional
Elephantulus edwardii	Cape elephant shrew	Afrotheria	Tenrecidae	Placentals	5.7(?)	50		585707979	585707978		additional
Erinaceus europaeus	Western European hedgehog	Insectivora	Erinaceidae	Insectivores	11.7	750		617549799	617549798		additional
Microtus ochrogaster	Prairie vole	Rodentia	Cricetidae	Rodents	5.3	40		532012091	532012090		additional
Sorex araneus	European shrew	Insectivora	Soricidae	Insectivores	3.2	9		505787089	505787088		additional
Dasypus novemcinctus	Nine-banded armadillo	Cingulata	Dasypodidae	Placentals	22.3	5500		488556034	488556033		additional
Pteropus alecto	Black flying fox	Chiroptera	Pteropodidae	Bats	19.7	672.1		586535030	586535029		additional
Loxodonta africana	African savanna elephant	Proboscidea	Elephantidae	Placentals	65	4800000		344290448	344290447		additional
Macaca fuscata	Japanese macaque	Primates	Cercopithecidae	Primates	38.5	8883		24753794	2689466		additional
Tupaia chinensis	Chinese tree shrew	Scandentia	Tupaiidae	Placentals	NA	NA		565324156	565324155		additional
Tarsius syrichta	Philippine tarsier	Primates	Tarsiidae	Primates	16	119.2		640808033	640808032		additional
Octodon degus	Degu	Rodentia	Octodontidae	Rodents	14	235		507674701	507674700		additional
Equus przewalskii	Przewalski's horse	Perissodactyla	Equidae	Odd-toed ungulates	20-30 (?)	300,000 (?)		664742523	664742522		additional
Microtus oeconomus	Root vole	Rodentia	Cricetidae	Rodents	2 (?)	58		443429749	443429748		additional
Orycteropus afer afer	Aardvark	Tubulidentata	Orycteropodidae	Placentals	29.8	60000		634880087	634880086		additional
Saimiri boliviensis boliviensis	Bolivian squirrel monkey	Primates	Cebidae	Primates	30.3	615		403274974	403274973		additional
Habitat and behavioral information were retrieved from ADW database http://animaldiversity.org/ .
Taxonomy information was retrieved from NCBI Taxonomy browser http://www.ncbi.nlm.nih.gov/Taxonomy/taxonomyhome.html/.
Maximal lifespan and adult weight information was retrieved from AnAge database http://genomics.senescence.info/species/ .
Additional references for missing information in the above databases that were obtained from articles or books:
1. Edrey YH, Casper D, Huchon D, Mele J, Gelfond JA, et al. (2012) Sustained high levels of neuregulin-1 in the longest-lived rodents; a key determinant of rodent longevity. Aging cell 11: 213-222.
2. Terada A, Ibuka N (2000) Age affects hibernation in Syrian hamsters (Mesocricetus auratus). Chronobiology international 17: 623-630.
3. Hammond KA, Roth J, Janes DN, Dohm MR (1999) Morphological and physiological responses to altitude in deer mice Peromyscus maniculatus. Physiological and biochemical zoology : PBZ 72: 613-622.
4. Gordon CJ (1993) Temperature regulation in laboratory rodents: Cambridge University Press.
5. McGee-Lawrence ME, Stoll DM, Mantila ER, Fahrner BK, Carey HV, et al. (2011) Thirteen-lined ground squirrels (Ictidomys tridecemlineatus) show microstructural bone loss during hibernation but preserve bone macrostructural geometry and strength. The Journal of experimental biology 214: 1240-1247.
6. Hagen K, Clauss M, Hatt JM (2014) Drinking preferences in chinchillas (Chinchilla laniger), degus (Octodon degu) and guinea pigs (Cavia porcellus). Journal of animal physiology and animal nutrition 98: 942-947.
7. Zhang L, Zhang H, Zhu W, Li X, Wang Z (2012) Energy metabolism, thermogenesis and body mass regulation in tree shrew (Tupaia belangeri) during subsequent cold and warm acclimation. Comparative biochemistry and physiology Part A, Molecular & integrative physiology 162: 437-442.
8. Zhang G, Cowled C, Shi Z, Huang Z, Bishop-Lilly KA, et al. (2013) Comparative analysis of bat genomes provides insight into the evolution of flight and immunity. Science 339: 456-460.
9. Foot NJ, Orgeig S, Donnellan S, Bertozzi T, Daniels CB (2007) Positive selection in the N-terminal extramembrane domain of lung surfactant protein C (SP-C) in marine mammals. Journal of molecular evolution 65: 12-22.
10. Lennox AR, Goodship AE (2008) Polar bears (Ursus maritimus), the most evolutionary advanced hibernators, avoid significant bone loss during hibernation. Comparative biochemistry and physiology Part A, Molecular & integrative physiology 149: 203-208.
question mark refers to estimated data
*since Tupaia belangeri prion protein sequence is not available the prion of Tupaia chinensis was used
