# Supplementary material for: Adaptive patterns in the p53 protein sequence of the hypoxia- and cancer-tolerant blind mole rat Spalax
Source: BMC Evol Biol. 2016 Sep 2;16:177. doi: 10.1186/s12862-016-0743-8 (PMC5010716; doi:10.1186/s12862-016-0743-8)
Supplement: Additional file 3: Table S2. — P53 sequences distances. (XLS 90 kb) [file 12862_2016_743_MOESM3_ESM.xls]

## Sheet: Fisher exact test results
Table S2. Significance of association between hypoxia tolerance and p53 domain similarity to Spalax
Test Type	O.R	TAD1	TAD2	PRD	DBD	NLS	TD/RD
All 46 species	0.58	1	4.9*10-5	0.14	0.21	0.58	0.0007
Subset of 43 species	0.46	1	0.0003	0.61	0.61	1	0.003
Resampling of 38 species (out of 43)	0.46	1	0.001	0.78	0.64	1	0.02
Resampling of 33 species (out of 43)	0.48	0.99	0.01	0.83	0.58	0.99	0.08
Subset of 41 species	0.47	1	0.000186617	0.993851	0.487087	1	0.00250549
Represented are Fisher’s exact test adjusted p-values (Benjamini & Hochberg, 1995) [97] for p53 domains TAD1, TAD2, PRD, DBD, NLS, TD/RD. The tests were conducted for all 46 tested species, and for 43 and 41 representative-species (see Methods), relative to Spalax. Jackknife resampling was used to test the robustness of the results. ‘O.R.’ denotes expected odds ratio, based on phylogeny. Bold ind…

## Sheet: 46 species
46 Species sequence distances from Spalax based on Poisson correction model
Distances of 46/43 species from Spalax, according to Poisson correction model, for p53 functional domain sequences and for the complete protein sequences of p53 and prion proteins.
Species	TAD1	TAD2	PRD	DBD	NLS	TDRD	group
Balaenoptera acutorostrata scammoni	0.204794	0.182322	0.441833	0.0559943	0.191055	0.137621	hypoxic stress
Bos mutus	0.204794	0.538997	0.693147	0.0987815	0.0909718	0.31667	metabolic stress
Bos taurus	0.204794	0.538997	0.693147	0.104261	0.0909718	0.31667	non stress
Camelus ferus	0.117783	0.405465	0.559616	0.0718257	0.0909718	0.154151	metabolic stress
Canis lupus familiaris	0.300105	0.538997	0.336472	0.0987815	0.0909718	0.188052	non stress
Capra hircus	0.204794	0.693147	0.693147	0.0987815	0.0909718	0.223144	non stress
Cavia porcellus	0.117783	0.538997	0.441833	0.104261	0.191055	0.259511	metabolic stress
Ceratotherium simum simum	0.160343	0.538997	0.441833	0.115311	0.139762	0.154151	non stress
Chinchilla lanigera	0.076961	0.538997	0.336472	0.0879119	0.139762	0.121361	metabolic stress
Condylura cristata	0.204794	0.182322	1.02962	0.109771	0.245122	0.170958	hypoxic stress
Delphinapterus leucas	0.160343	0.182322	0.559616	0.0771591	0.139762	0.121361	hypoxic stress
Eospalax baileyi	0.0377403	0	0.074108	0.0200007	0	0.0289875	hypoxic stress
Eospalax cansus	0.0377403	0	0.074108	0.0149629	0	0.0289875	hypoxic stress
Equus caballus	0.160343	0.405465	0.441833	0.082521	0.245122	0.188052	non stress
Felis catus	0.351398	0.405465	0.693147	0.104261	0.139762	0.188052	non stress
Fukomys damarensis	0.076961	0.405465	0.847298	0.082521	0.191055	0.105361	hypoxic stress
Galeopterus variegatus	0.076961	0.693147	0.559616	0.0665207	0	0.205444	non stress
Heterocephalus glaber	0.076961	0.405465	0.441833	0.0771591	0.191055	0.121361	hypoxic stress
Homo sapiens	0.117783	1.09861	0.693147	0.0455775	0.139762	0.137621	non stress
Ictidomys tridecemlineatus	0.117783	0.405465	0.559616	0.0507723	0.0444518	0.154151	metabolic stress
Jaculus jaculus	0.117783	0.538997	0.336472	0.0404095	0.0909718	0.205444	metabolic stress
Leptonychotes weddellii	0.351398	0.287682	0.693147	0.104261	0.139762	0.188052	hypoxic stress
Lipotes vexillifer	0.160343	0.182322	0.441833	0.0771591	0.0909718	0.121361	hypoxic stress
Marmota monax	0.117783	0.405465	0.559616	0.0507723	0.0909718	0.154151	metabolic stress
Meriones unguiculatus	0.117783	0.405465	0.693147	0.126484	0.191055	0.336472	metabolic stress
Mesocricetus auratus	0.117783	0.405465	0.241162	0.082521	0.191055	0.170958	metabolic stress
Mus musculus	0.251314	1.09861	0.241162	0.126484	0.139762	0.188052	non stress
Mustela putorius furo	0.351398	0.693147	0.441833	0.104261	0.0909718	0.610909	non stress
Myotis davidii	0.523248	1.79176	1.02962	0.126484	0.191055	0.259511	metabolic stress
Ochotona princeps	0.251314	0.538997	0.559616	0.0771591	0.245122	0.223144	metabolic stress
Odobenus rosmarus divergens	0.351398	0.287682	0.693147	0.109771	0.139762	0.188052	hypoxic stress
Orcinus orca	0.160343	0.182322	0.559616	0.0612436	0.139762	0.137621	hypoxic stress
Oryctolagus cuniculus	0.076961	0.287682	0.559616	0.030153	0.139762	0.121361	non stress
Otolemur garnettii	0.076961	0.693147	0.847298	0.0771591	0.302281	0.188052	non stress
Ovis aries	0.204794	0.693147	0.693147	0.109771	0.0909718	0.223144	non stress
Pantholops hodgsonii	0.204794	0.538997	0.693147	0.0987815	0.139762	0.223144	metabolic stress
Peromyscus maniculatus bairdii	0.0377403	0.287682	0.336472	0.0404095	0.0909718	0.154151	metabolic stress
Physeter catodon	0.160343	0.182322	0.441833	0.0718257	0.139762	0.121361	hypoxic stress
Rattus norvegicus	0.300105	0.693147	0.336472	0.0879119	0.0909718	0.170958	non stress
Sarcophilus harrisii	0.204794	1.09861	1.94591	0.154976	0.650588	0.559616	non stress
Sus scrofa	0.117783	0.287682	0.441833	0.082521	0.0909718	0.188052	non stress
Trichechus manatus latirostris	0.251314	0.693147	0.559616	0.0771591	0.191055	0.205444	hypoxic stress
Tupaia belangeri	0.117783	1.09861	0.693147	0.0612436	0.191055	0.223144	metabolic stress
Tursiops truncatus	0.160343	0.182322	0.559616	0.0612436	0.139762	0.137621	hypoxic stress
Ursus maritimus	0.351398	0.538997	0.559616	0.0933319	0.191055	0.188052	metabolic stress
Vicugna pacos	0.117783	0.405465	0.693147	0.0718257	0.0909718	0.154151	metabolic stress

## Sheet: 43 species
Poisson distances (subset of 43 species)
Species	TAD1	TAD2	PRD	DBD	NLS	TDRD	group
Balaenoptera acutorostrata scammoni	0.205	0.182	0.442	0.056	0.191	0.138	hypoxic stress
Bos mutus	0.205	0.539	0.693	0.099	0.091	0.317	metabolic stress
Camelus ferus	0.118	0.405	0.56	0.072	0.091	0.154	metabolic stress
Canis lupus familiaris	0.3	0.539	0.336	0.099	0.091	0.188	non stress
Capra hircus	0.205	0.693	0.693	0.099	0.091	0.223	non stress
Cavia porcellus	0.118	0.539	0.442	0.104	0.191	0.26	metabolic stress
Ceratotherium simum simum	0.16	0.539	0.442	0.115	0.14	0.154	non stress
Chinchilla lanigera	0.077	0.539	0.336	0.088	0.14	0.121	metabolic stress
Condylura cristata	0.205	0.182	1.03	0.11	0.245	0.171	hypoxic stress
Delphinapterus leucas	0.16	0.182	0.56	0.077	0.14	0.121	hypoxic stress
Eospalax baileyi	0.038	0	0.074	0.02	0	0.029	hypoxic stress
Equus caballus	0.16	0.405	0.442	0.083	0.245	0.188	non stress
Felis catus	0.351	0.405	0.693	0.104	0.14	0.188	non stress
Fukomys damarensis	0.077	0.405	0.847	0.083	0.191	0.105	hypoxic stress
Galeopterus variegatus	0.077	0.693	0.56	0.067	0	0.205	non stress
Heterocephalus glaber	0.077	0.405	0.442	0.077	0.191	0.121	hypoxic stress
Homo sapiens	0.118	1.099	0.693	0.046	0.14	0.138	non stress
Jaculus jaculus	0.118	0.539	0.336	0.04	0.091	0.205	metabolic stress
Leptonychotes weddellii	0.351	0.288	0.693	0.104	0.14	0.188	hypoxic stress
Lipotes vexillifer	0.16	0.182	0.442	0.077	0.091	0.121	hypoxic stress
Marmota monax	0.118	0.405	0.56	0.051	0.091	0.154	metabolic stress
Meriones unguiculatus	0.118	0.405	0.693	0.126	0.191	0.336	metabolic stress
Mesocricetus auratus	0.118	0.405	0.241	0.083	0.191	0.171	metabolic stress
Mus musculus	0.251	1.099	0.241	0.126	0.14	0.188	non stress
Mustela putorius furo	0.351	0.693	0.442	0.104	0.091	0.611	non stress
Myotis davidii	0.523	1.792	1.03	0.126	0.191	0.26	metabolic stress
Ochotona princeps	0.251	0.539	0.56	0.077	0.245	0.223	metabolic stress
Odobenus rosmarus divergens	0.351	0.288	0.693	0.11	0.14	0.188	hypoxic stress
Orcinus orca	0.16	0.182	0.56	0.061	0.14	0.138	hypoxic stress
Oryctolagus cuniculus	0.077	0.288	0.56	0.03	0.14	0.121	non stress
Otolemur garnettii	0.077	0.693	0.847	0.077	0.302	0.188	non stress
Pantholops hodgsonii	0.205	0.539	0.693	0.099	0.14	0.223	metabolic stress
Peromyscus maniculatus bairdii	0.038	0.288	0.336	0.04	0.091	0.154	metabolic stress
Physeter catodon	0.16	0.182	0.442	0.072	0.14	0.121	hypoxic stress
Rattus norvegicus	0.3	0.693	0.336	0.088	0.091	0.171	non stress
Sarcophilus harrisii	0.205	1.099	1.946	0.155	0.651	0.56	non stress
Sus scrofa	0.118	0.288	0.442	0.083	0.091	0.188	non stress
Trichechus manatus latirostris	0.251	0.693	0.56	0.077	0.191	0.205	hypoxic stress
Tupaia belangeri	0.118	1.099	0.693	0.061	0.191	0.223	metabolic stress
Ursus maritimus	0.351	0.539	0.56	0.093	0.191	0.188	metabolic stress
Vicugna pacos	0.118	0.405	0.693	0.072	0.091	0.154	metabolic stress

## Sheet: 41 species
Poisson distances (subset of 41 species)
Species	TAD1	TAD2	PRD	DBD	NLS	TDRD	group
Balaenoptera acutorostrata scammoni	0.205	0.182	0.442	0.056	0.191	0.138	hypoxic stress
Bos mutus	0.205	0.539	0.693	0.099	0.091	0.317	metabolic stress
Camelus ferus	0.118	0.405	0.56	0.072	0.091	0.154	metabolic stress
Canis lupus familiaris	0.3	0.539	0.336	0.099	0.091	0.188	non stress
Capra hircus	0.205	0.693	0.693	0.099	0.091	0.223	non stress
Cavia porcellus	0.118	0.539	0.442	0.104	0.191	0.26	metabolic stress
Ceratotherium simum simum	0.16	0.539	0.442	0.115	0.14	0.154	non stress
Chinchilla lanigera	0.077	0.539	0.336	0.088	0.14	0.121	metabolic stress
Condylura cristata	0.205	0.182	1.03	0.11	0.245	0.171	hypoxic stress
Delphinapterus leucas	0.16	0.182	0.56	0.077	0.14	0.121	hypoxic stress
Eospalax baileyi	0.038	0	0.074	0.02	0	0.029	hypoxic stress
Equus caballus	0.16	0.405	0.442	0.083	0.245	0.188	non stress
Felis catus	0.351	0.405	0.693	0.104	0.14	0.188	non stress
Fukomys damarensis	0.077	0.405	0.847	0.083	0.191	0.105	hypoxic stress
Galeopterus variegatus	0.077	0.693	0.56	0.067	0	0.205	non stress
Heterocephalus glaber	0.077	0.405	0.442	0.077	0.191	0.121	hypoxic stress
Homo sapiens	0.118	1.099	0.693	0.046	0.14	0.138	non stress
Jaculus jaculus	0.118	0.539	0.336	0.04	0.091	0.205	metabolic stress
Leptonychotes weddellii	0.351	0.288	0.693	0.104	0.14	0.188	hypoxic stress
Lipotes vexillifer	0.16	0.182	0.442	0.077	0.091	0.121	hypoxic stress
Marmota monax	0.118	0.405	0.56	0.051	0.091	0.154	metabolic stress
Meriones unguiculatus	0.118	0.405	0.693	0.126	0.191	0.336	metabolic stress
Mesocricetus auratus	0.118	0.405	0.241	0.083	0.191	0.171	metabolic stress
Mus musculus	0.251	1.099	0.241	0.126	0.14	0.188	non stress
Mustela putorius furo	0.351	0.693	0.442	0.104	0.091	0.611	non stress
Myotis davidii	0.523	1.792	1.03	0.126	0.191	0.26	metabolic stress
Ochotona princeps	0.251	0.539	0.56	0.077	0.245	0.223	metabolic stress
Odobenus rosmarus divergens	0.351	0.288	0.693	0.11	0.14	0.188	hypoxic stress
Orcinus orca	0.16	0.182	0.56	0.061	0.14	0.138	hypoxic stress
Oryctolagus cuniculus	0.077	0.288	0.56	0.03	0.14	0.121	non stress
Otolemur garnettii	0.077	0.693	0.847	0.077	0.302	0.188	non stress
Pantholops hodgsonii	0.205	0.539	0.693	0.099	0.14	0.223	metabolic stress
Peromyscus maniculatus bairdii	0.038	0.288	0.336	0.04	0.091	0.154	metabolic stress
Physeter catodon	0.16	0.182	0.442	0.072	0.14	0.121	hypoxic stress
Rattus norvegicus	0.3	0.693	0.336	0.088	0.091	0.171	non stress
Sarcophilus harrisii	0.205	1.099	1.946	0.155	0.651	0.56	non stress
Sus scrofa	0.118	0.288	0.442	0.083	0.091	0.188	non stress
Trichechus manatus latirostris	0.251	0.693	0.56	0.077	0.191	0.205	hypoxic stress
Tupaia belangeri	0.118	1.099	0.693	0.061	0.191	0.223	metabolic stress
Ursus maritimus	0.351	0.539	0.56	0.093	0.191	0.188	metabolic stress
Vicugna pacos	0.118	0.405	0.693	0.072	0.091	0.154	metabolic stress

## Sheet: TAD2 example
Fisher’s exact test for contingency table, example for TAD2 domain
Significance of association between hypoxia tolerance and domain similarity in TAD2 for 43 representative species. The alternative hypothesis of the Fisher's exact test was that the true odds ratio is greater than the expected odds ratio (O.R. > 0.46). The contingency tables presented in this example for TAD2 are the ‘expected’ table (which was calculated according to the definition of Rodentia a…
Expected	Distant	Close
Control	18	13
Hypoxia tolerant	9	3
Observed	Distant	Close
Control	24	7
Hypoxia tolerant	3	9

## Sheet: additional cutoff
Cutoff at < 92.5 (close = Euarchontoglires)
Test Type	O.R.	TAD1	TAD2	PRD	DBD	NLS	TD/RD
Subset of 43 species	0.421053	1	3.13063e-06	0.919671	0.0853135	1	0.0177271
Subset of 43 species	1	0.696265	0.000972368	1	0.696265	0.273744	0.548798
Resampling of 38 species (out of 43) mean (of 100 cycles)	0.426851	1	0.000357937	0.832695	0.262603	1	0.0245947
Resampling of 33 species (out of 43) mean (of 100 cycles)	0.4242	0.730377	0.000392372	0.323225	0.079996	0.844166	0.00909074
for 43 representative species
adjusted p-values (Benjamini and Hochberg) are shown
significant results are in bold

## Sheet: BLAST
BLAST results for p53 functional domains—Spalax against the full non-redundant protein sequence database
BLASTp (TD/RD)			BLASTp (TAD2)
species	e-value	group	species	e-value	group
Nannospalax galili	1e-40	hypoxic	Nannospalax galili	1e-07	hypoxic
Eospalax cansus	4e-39	hypoxic	Eospalax cansus	3e-06	hypoxic
Eospalax baileyi	4e-39	hypoxic	Eospalax baileyi	3e-06	hypoxic
Fukomys damarensis	3e-35	hypoxic	Lipotes vexillifer	5e-06	hypoxic
Octodon degus	4e-35	additional	Tursiops truncatus	5e-06	hypoxic
Homo sapiens (variant)	7e-35	non-stress	Orcinus orca	5e-06	hypoxic
Heterocephalus glaber	1e-34	hypoxic	Balaenoptera acutorostrata scammoni	5e-06	hypoxic
Lipotes vexillifer	1e-34	hypoxic	Physeter catodon	5e-06	hypoxic
Physeter catodon	1e-34	hypoxic	Delphinapterus leucas	5e-06	hypoxic
Chinchilla lanigera	2e-34	metabolic	Fukomys damarensis	0.002	hypoxic
Delphinapterus leucas	2e-34	hypoxic	Heterocephalus glaber	0.002	hypoxic
Oryctolagus cuniculus	2e-34	non-stress	Chinchilla lanigera	0.01	metabolic
Microtus ochrogaster	2e-34	metabolic	Sorex araneus	0.048	additional
Marmota monax	3e-34	metabolic	Otospermophilus beecheyi	0.09	not sampled
Microtus oeconomus	3e-34	metabolic	Marmota monax	0.091	metabolic
Saimiri boliviensis boliviensis	3e-34	additional	Ictidomys tridecemlineatus	0.091	metabolic
Balaenoptera acutorostrata scammoni	3e-34	hypoxic	Vicugna pacos	0.13	metabolic
Ictidomys tridecemlineatus	3e-34	metabolic	Camelus ferus	0.13	metabolic
Tarsius syrichta	5e-34	additional	Equus przewalskii	0.17	additional
Orcinus orca	7e-34	hypoxic	Condylura cristata	0.24	hypoxic
Species located in the first 20 places in the table of NCBI protein BLAST results, sorted by e-value, based on the full non-redundant protein sequences database (relevant for November 2014), querying Spalax p53 TAD2 (right) and TD/RD (left) protein sequences. Species marked in bold are hypoxia-tolerant (see supplementary table S1 for more information on species adaptations).
