# Supplementary material for: Adaptive patterns in the p53 protein sequence of the hypoxia- and cancer-tolerant blind mole rat Spalax
Source: BMC Evol Biol. 2016 Sep 2;16:177. doi: 10.1186/s12862-016-0743-8 (PMC5010716; doi:10.1186/s12862-016-0743-8)
Supplement: Additional file 4: Table S3. — Stress related patterns and classification analysis. (XLS 83 kb) [file 12862_2016_743_MOESM4_ESM.xls]

## Sheet: with divergence
stress	Nannospalax judaei	Judean mountains blind mole rat	Rodentia	rodents	Spalacidae	blind mole rats, African mole rats, zokors, and bamboo rats		0	0	20	160 g	Subterranean, semi-desert
mild	Mesocricetus_auratus							39	1
mild	Peromyscus_maniculatus_bairdii							39	2
test	cricetulus griseus	Chinese hamster						39
non stress	Mus_musculus							47.6	3
non stress	Rattus_norvegicus							47.6	5
mild	Meriones_unguiculatus							47.6	5
mild	Jaculus_jaculus							61	6
mild	Ictidomys_tridecemlineatus							74.5	7
mild	Marmota_monax							74.5	8
stress	Fukomys_damarensis	Damara mole-rat	Rodentia	rodents	Bathyergidae	African mole-rats	rodents->Bathyergidae->Fukomys	77.9	9	?	?	Subterranean, semi-desert
stress	Heterocephalus_glaber	naked mole rat	Rodentia	rodents	Bathyergidae	African mole-rats	rodents->Bathyergidae->Heterocephalus	77.9	10	31	35g	Subterranean, desert
mild	Cavia_porcellus							77.9	11
mild	Chinchilla_lanigera							77.9	12
non stress	Galeopterus_variegatus							86	13
non stress	Oryctolagus_cuniculus							86.9	14
mild	Ochotona_princeps							86.9	15
mild	Tupaia_belangeri							90.6	16
non stress	Otolemur_garnettii							92.3	17
non stress	homo_sapiens							92.3	18
stress	Balaenoptera_acutorostrata_scammoni	minke whale	Cetacea	whales	Balaenopteridae	rorquals	even-toed ungulates->whales & dolphins->Balaenopteridae	94.2		90	3,987,500 g	diving
stress	Condylura_cristata	star-nosed mole	Insectivora	hedgehogs, shrews, moles and others	Talpidae	moles, shrew-moles, and desmans	Chrysochloridae	94.2	43	2.5(?)	55.3g	Subterranean , semi aquatic
stress	Delphinapterus_leucas	beluga whale	Cetacea	whales	Monodontidae	beluga and narwhal	even-toed ungulates->whales & dolphins->Monodontidae	94.2		40	1,430,000 g	diving
stress	Leptonychotes_weddellii	Weddell seal	Carnivora	carnivores	Phocidae	true seals	carnivores->Phocaea	94.2		?	425,000 g	diving
stress	Lipotes_vexillifer	baiji/Yangtze river dolphin	Cetacea	whales	Lipotidae	Freshwater & River Dolphins	even-toed ungulates->whales & dolphins->Lipotidae	94.2		24	83,500 g	diving
stress	Odobenus_rosmarus_divergens	Pacific walrus	Carnivora	carnivores	Odobenidae	walruses	carnivores->Odobenidae	94.2		?	1,012,500 g	diving
stress	Orcinus_orca	killer whale	Cetacea	whales	Delphinidae	marine dolphins		94.2		90	3,987,500 g	diving
stress	Physeter_catodon							94.2
stress	Tursiops_truncatus							94.2
non stress	Mustela							94.2
non stress	Bos_taurus							94.2
non stress	Canis_lupus_familiaris							94.2
non stress	Capra_hircus							94.2
non stress	Ceratotherium_simum_simum							94.2	38
non stress	Equus_caballus							94.2
non stress	Felis_catus							94.2	37
non stress	Ovis_aries							94.2
non stress	Sus_scrofa							94.2	39
mild	Bos_mutus							94.2
mild	Camelus_ferus							94.2	42
mild	Myotis_davidii							94.2	40
mild	Pantholops_hodgsonii							94.2
mild	Vicugna_pacos							94.2	41
mild	Ursus_maritimus							94.2
stress	Trichechus_manatus_latirostris							98.7	44
non stress	Orycteropus_afer_afer							98.7	45
non stress	Sarcophilus_harrisii							162.6	46
stress	Eospalax_baileyi	Plateau zokor	Rodentia	rodents	Spalacidae	blind mole rats, African mole rats, zokors, and bamboo rats	rodents-> Spalacidae->Eospalax	?	-1	?	?	Subterranean, high altitude
stress	Eospalax_cansus	Gansu zokor	Rodentia	rodents	Spalacidae	blind mole rats, African mole rats, zokors, and bamboo rats	rodents-> Spalacidae->Eospalax	?	-2	?	150 and 563 grams	Subterranean, lowland
	specie (taken from statistica file )	specie common name	order	Order common name	family	Family common name	taxonomy path of the p53 protein	divergence from spalax (Million Years Ago)	distance index according to tree	Max lifespan (years)	Adault weight	Stress related information	p53 protein accession #
test	Bubalus_bubalis
test	Chrysochloris_asiatica
test	Echinops_telfairi(hibermnating
test	Elephantulus_edwardii(high
test	Erinaceus_europaeus(hedgehog
test	Microtus_ochrogaster
test	Sorex_araneus(very
test	Dasypus
test	Pteropus_alecto
test	Loxodonta_africana(stress
test	Macaca
test	Tupaia_chinensis
test	Tarsius_syrichta
test	Octodon_degus
test	Equus_przewalskii
test	Microtus_oeconomus
14
	data taken from Taxonomy browser NCBI, ADW, anAge, other (ref), time tree
		מי שנוצר קודם לספלק קיבל אינדקס יותר גבוה

## Sheet: Type-1 patterns
One-tailed Fisher’s exact test for Type-1 patterns in TAD2 and TD/RD of p53
Pattern	Codons (human p53)	Frequency hypoxic stress	Frequency metabolic stress	Frequency non-stress	Fisher’s exact test 2´2 hypoxic vs. non-stress	Fisher’s exact test 2´2 metabolic vs. non-stress	Fisher’s exact test 2´3 hypoxic vs. metabolic vs. non-stress
LLXXE	44-48	15/15	8/16	2/16	p=0.00000045	p=0.027	p=0.00000052
LLXXEXXA	44-51	13/15	1/16	1/16	p=0.0000064	-	p=0.00000004
EXXA	48-51	13/15	3/16	3/16	p=0.0002	-	p=0.000027
E	48	15/15	10/16	6/16	p=0.00018	p=0.14	p=0.00022
A	51	13/15	5/16	5/16	p=0.0024	-	p=0.00079
KXXGE	357-361	10/15	7/16	0/16	p=0.000067	p=0.0034	p=0.000053
LM	383-384	15/15	9/16	3/16	p=0.0000027	p=0.033	p=0.0000035
The patterns in TAD2 and TD/RD are significantly more frequent in species adapted to hypoxic conditions relative to species that were defined as not adapted to stress. Some of these patterns were also more frequent in species adapted to other types of metabolic stress relative to the non-stress species, but at a lower level of significance.
Balanced experimental design (10 species)
Pattern	Codons (human p53)	Frequency hypoxic stress	Frequency non-stress	Fisher’s exact test 2´2 hypoxic vs. non-stress
LLXXE	44-48	5/5	2/5	p = 0.0833
LLXXEXXA	44-51	5/5	1/5	p =0.0238
EXXA	48-51	5/5	1/5	p =0.0238
E	48	5/5	2/5	p = 0.0833
A	51	5/5	2/5	p = 0.0833
LM	383-384	5/5	1/5	p =0.0238

## Sheet: classification results
Table S3. Classification analysis
classification of species into three groups(hypoxic-stress, metabolic-stress, and non-stress) based on positions in p53 that are more frequent in species adapted to extreme stress conditions, as predictors .
Species	Group (subjective assignment)	Probability for assinment to Predicted group			Predicted
		non-stress	metabolic-stress	hypoxic-stress
Galeopterus_variegatus	non-stress	0.91118	0.0470187	0.041801	non-stress
Mustela_putorius_furo	non-stress	0.955326	0.0417647	0.00290901	non-stress
Orycteropus_afer_afer	additional	0.137384	0.859785	0.0028307	metabolic-stress
Otolemur_garnettii	non-stress	0.966025	0.0185563	0.0154187	non-stress
Saimiri_boliviensis_boliviensis	additional	0.70839	0.0279718	0.263638	non-stress
Bos_taurus	non-stress	0.644572	0.297912	0.057516	non-stress
Canis_lupus_familiaris	non-stress	0.536818	0.136589	0.326593	non-stress
Capra_hircus	non-stress	0.804811	0.18913	0.006059	non-stress
Ceratotherium_simum_simum	non-stress	0.829566	0.0999677	0.0704661	non-stress
Equus_caballus	non-stress	0.912466	0.0343328	0.0532014	non-stress
Felis_catus	non-stress	0.931394	0.053232	0.0153735	non-stress
Homo_sapiens	non-stress	0.714511	0.26685	0.018639	non-stress
Mus_musculus	non-stress	0.852705	0.146983	0.000312081	non-stress
Oryctolagus_cuniculus	non-stress	0.711314	0.247443	0.0412425	non-stress
Ovis_aries	non-stress	0.804811	0.18913	0.006059	non-stress
Rattus_norvegicus	non-stress	0.974552	0.025037	0.000411322	non-stress
Sarcophilus_harrisii	non-stress	0.908959	0.0589688	0.032072	non-stress
Sus_scrofa	non-stress	0.776498	0.221638	0.00186392	non-stress
Pteropus_alecto	additional	0.844352	0.138695	0.0169536	non-stress
Loxodonta_africana	additional	0.478982	0.435318	0.0857	non-stress
Macaca_fuscata	additional	0.829867	0.0861762	0.0839567	non-stress
Tupaia_chinensis	additional	0.385607	0.600425	0.0139678	metabolic-stress
Cavia_porcellus	metabolic-stress	0.00876014	0.0559291	0.935311	hypoxic-stress
Mesocricetus_auratus	metabolic-stress	0.0259909	0.823161	0.150848	metabolic-stress
Octodon_degus	additional	0.548817	0.148011	0.303172	non-stress
Tarsius_syrichta	additional	0.406881	0.0418581	0.551261	hypoxic-stress
Tupaia_belangeri	metabolic-stress	0.385607	0.600425	0.0139678	metabolic-stress
Bos_mutus	metabolic-stress	0.644572	0.297912	0.057516	non-stress
Camelus_ferus	metabolic-stress	0.0307439	0.856383	0.112873	metabolic-stress
Chinchilla_lanigera	metabolic-stress	0.632599	0.350757	0.0166433	non-stress
Equus_przewalskii	additional	0.912466	0.0343328	0.0532014	non-stress
Ictidomys_tridecemlineatus	metabolic-stress	0.0411748	0.95087	0.0079551	metabolic-stress
Jaculus_jaculus	metabolic-stress	0.0145201	0.876814	0.108666	metabolic-stress
Marmota_monax	metabolic-stress	0.0411748	0.95087	0.0079551	metabolic-stress
Meriones_unguiculatus	metabolic-stress	0.257585	0.742166	0.000248729	metabolic-stress
Microtus_oeconomus	additional	0.297882	0.585377	0.116742	metabolic-stress
Myotis_davidii	metabolic-stress	0.0689829	0.90272	0.0282973	metabolic-stress
Ochotona_princeps	metabolic-stress	0.13762	0.857798	0.00458186	metabolic-stress
Pantholops_hodgsonii	metabolic-stress	0.455621	0.442951	0.101428	non-stress
Peromyscus_maniculatus_bairdii	metabolic-stress	0.180978	0.722294	0.0967276	metabolic-stress
Vicugna_pacos	metabolic-stress	0.0307439	0.856383	0.112873	metabolic-stress
Ursus_maritimus	metabolic-stress	0.536818	0.136589	0.326593	non-stress
Bubalus_bubalis	additional	0.644572	0.297912	0.057516	non-stress
Chrysochloris_asiatica	additional	0.0262077	0.970665	0.00312708	metabolic-stress
Cricetulus_griseus	additional	0.00717463	0.991393	0.00143188	metabolic-stress
Echinops_telfairi	additional	0.137384	0.859785	0.0028307	metabolic-stress
Elephantulus_edwardii	additional	0.149603	0.834481	0.0159167	metabolic-stress
Erinaceus_europaeus	additional	0.0412913	0.925943	0.0327654	metabolic-stress
Microtus_ochrogaster	additional	0.297882	0.585377	0.116742	metabolic-stress
Sorex_araneus	additional	0.369792	0.628846	0.00136188	metabolic-stress
Dasypus_novemcinctus	additional	0.313259	0.654299	0.0324417	metabolic-stress
Balaenoptera_acutorostrata_scammoni	hypoxic-stress	0.0395501	0.0151484	0.945301	hypoxic-stress
Condylura_cristata	hypoxic-stress	0.0498941	0.0525199	0.897586	hypoxic-stress
Delphinapterus_leucas	hypoxic-stress	0.00876014	0.0559291	0.935311	hypoxic-stress
Eospalax_baileyi	hypoxic-stress	0.00876014	0.0559291	0.935311	hypoxic-stress
Eospalax_cansus	hypoxic-stress	0.00876014	0.0559291	0.935311	hypoxic-stress
Fukomys_damarensis	hypoxic-stress	0.162495	0.250773	0.586731	hypoxic-stress
Heterocephalus_glaber	hypoxic-stress	0.162495	0.250773	0.586731	hypoxic-stress
Leptonychotes_weddellii	hypoxic-stress	0.0498941	0.0525199	0.897586	hypoxic-stress
Lipotes_vexillifer	hypoxic-stress	0.00876014	0.0559291	0.935311	hypoxic-stress
Odobenus_rosmarus_divergens	hypoxic-stress	0.0498941	0.0525199	0.897586	hypoxic-stress
Orcinus_orca	hypoxic-stress	0.00876014	0.0559291	0.935311	hypoxic-stress
Physeter_catodon	hypoxic-stress	0.00876014	0.0559291	0.935311	hypoxic-stress
Spalax_judaei	hypoxic-stress	0.00876014	0.0559291	0.935311	hypoxic-stress
Trichechus_manatus_latirostris	hypoxic-stress	0.035606	0.0900686	0.874325	hypoxic-stress
Tursiops_truncatus	hypoxic-stress	0.00876014	0.0559291	0.935311	hypoxic-stress

## Sheet: positions importance
The importance of residues in TAD2 and TD/RD, as informative predictors for classification of 66 mammalian species into hypoxic-stress, metabolic-stress, and non-stress groups.
Predictor position (human p53)	Observed residues in this position	Corresponding residue in Spalax p53	Importance(%)
44	I, L, M, P, F, Q, D	L	90
45	L, P, F, W, L	L	70
48	E, S, D, Q, P, F, T	E	70
51	A, V, S, E, I, T	A	100
357	K, R, E, G, N, A	K	91
360	G, E, D, A, R	G	43
361	G, E, D	E	68
383	L, I, W, T, P,F, I,M, A	L	86
384	L, M, T, I, S, G	M	42
The predictor positions in human p53, and the observed residues in each position for 66 studied mammals, specifically Spalax, are described in addition to each position's importance in predicting the stress-related classification. Position 51 (human p53) proved to be the most important predictor (marked in bold).
