# Supplementary material for: Adaptive patterns in the p53 protein sequence of the hypoxia- and cancer-tolerant blind mole rat Spalax
Source: BMC Evol Biol. 2016 Sep 2;16:177. doi: 10.1186/s12862-016-0743-8 (PMC5010716; doi:10.1186/s12862-016-0743-8)
Supplement: Additional file 8: Table S4. — Critical DDR proteins that interact with TAD2 and/or TD/RD. (XLS 42 kb) [file 12862_2016_743_MOESM8_ESM.xls]

## Sheet: TAD2,TDRD interactions
Table S4. Proteins that interact with TAD2 and/or TD/RD and are critical in DDR pathways.
Mutations in these proteins result in susceptibility to cancer and early-aging syndromes (data obtained from Gene-Cards database).
Protein name	Related disease (Gene-Cards)	Reference for the interaction with p53 [PDBID]
RPA70	Werner syndrome, xeroderma pigmentosum	Bochkareva, et al. 2005 [2B3G]
Tfb1/p62	xeroderma pigmentosum, group c	Di Lello, et al. 2006, Okuda and Nishimura 2014 [2GS0, 2RUK]
HMGB1	malignant peritoneal mesothelioma	Rowell, et al. 2012 [2LY4]
BRCA2	pancreatic cancer, brca1 and brca2 hereditary breast and ovarian cancer	Rajagopalan, et al. 2010
CBP/P300	Rubinstein-Taybi syndrome due to 16p13.3 microdeletion, CREBBp-related Rubinstein-Taybi syndrome	Grossman 2001, Lee, et al. 2010, Mujtaba, et al. 2004 [2L14, 1JSP]
MDM2	malignant fibrous histiocytoma of bone, soft tissue sarcoma	Shan, et al. 2012
Bcl-xL	alk-negative anaplastic large cell lymphoma, natural killer cell leukemia	Ha, et al. 2013
BRCA1	primary peritoneal carcinoma, hereditary site-specific ovarian cancer syndrome	Chai, et al. 1999
ERCC6	ERCC6-related cockayne syndrome	Wang, et al. 1995
ERCC3	ERCC3-related xeroderma pigmentosum, photosensitive trichothiodystrophy	Wang, et al. 1995
ERCC2	xeroderma pigmentosum, group d	Wang, et al. 1995
WRN	Werner syndrome, Rothmund-Thomson syndrome	Spillare, et al. 1999
SIR2	xeroderma pigmentosum, group d	Avalos, et al. 2002 [1MA3]
CDK2	tetraploidy, male germ cell tumor	Lowe, et al. 2002 [1H26]
S100B	granular cell tumor, subependymal glioma	Rustandi, et al. 2000 [1DT7]
References
Bochkareva E, Kaustov L, Ayed A, Yi GS, Lu Y, et al. (2005) Single-stranded DNA mimicry in the p53 transactivation domain interaction with replication protein A. Proc Natl Acad Sci U S A 102: 15412-15417.
Di Lello P, Jenkins LM, Jones TN, Nguyen BD, Hara T, et al. (2006) Structure of the Tfb1/p53 complex: Insights into the interaction between the p62/Tfb1 subunit of TFIIH and the activation domain of p53. Mol Cell 22: 731-740.
Okuda M, Nishimura Y (2014) Extended string binding mode of the phosphorylated transactivation domain of tumor suppressor p53. J Am Chem Soc 136: 14143-14152.
Rowell JP, Simpson KL, Stott K, Watson M, Thomas JO (2012) HMGB1-facilitated p53 DNA binding occurs via HMG-Box/p53 transactivation domain interaction, regulated by the acidic tail. Structure 20: 2014-2024.
Rajagopalan S, Andreeva A, Rutherford TJ, Fersht AR (2010) Mapping the physical and functional interactions between the tumor suppressors p53 and BRCA2. Proc Natl Acad Sci U S A 107: 8587-8592.
Mujtaba S, He Y, Zeng L, Yan S, Plotnikova O, et al. (2004) Structural mechanism of the bromodomain of the coactivator CBP in p53 transcriptional activation. Mol Cell 13: 251-263.
Grossman SR (2001) p300/CBP/p53 interaction and regulation of the p53 response. Eur J Biochem 268: 2773-2778.
Lee CW, Martinez-Yamout MA, Dyson HJ, Wright PE (2010) Structure of the p53 transactivation domain in complex with the nuclear receptor coactivator binding domain of CREB binding protein. Biochemistry 49: 9964-9971.
Shan B, Li DW, Bruschweiler-Li L, Bruschweiler R (2012) Competitive binding between dynamic p53 transactivation subdomains to human MDM2 protein: implications for regulating the p53.MDM2/MDMX interaction. J Biol Chem 287: 30376-30384.
Ha JH, Shin JS, Yoon MK, Lee MS, He F, et al. (2013) Dual-site interactions of p53 protein transactivation domain with anti-apoptotic Bcl-2 family proteins reveal a highly convergent mechanism of divergent p53 pathways. J Biol Chem 288: 7387-7398.
Chai YL, Cui J, Shao N, Shyam E, Reddy P, et al. (1999) The second BRCT domain of BRCA1 proteins interacts with p53 and stimulates transcription from the p21WAF1/CIP1 promoter. Oncogene 18: 263-268.
Wang XW, Yeh H, Schaeffer L, Roy R, Moncollin V, et al. (1995) p53 modulation of TFIIH-associated nucleotide excision repair activity. Nat Genet 10: 188-195.
Spillare EA, Robles AI, Wang XW, Shen JC, Yu CE, et al. (1999) p53-mediated apoptosis is attenuated in Werner syndrome cells. Genes Dev 13: 1355-1360.
Avalos JL, Celic I, Muhammad S, Cosgrove MS, Boeke JD, et al. (2002) Structure of a Sir2 enzyme bound to an acetylated p53 peptide. Mol Cell 10: 523-535.
Lowe ED, Tews I, Cheng KY, Brown NR, Gul S, et al. (2002) Specificity determinants of recruitment peptides bound to phospho-CDK2/cyclin A. Biochemistry 41: 15625-15634.
Rustandi RR, Baldisseri DM, Weber DJ (2000) Structure of the negative regulatory domain of p53 bound to S100B(betabeta). Nat Struct Biol 7: 570-574.

## Sheet: MutaBind results
Estimated changes in binding affinity according to MutaBind server
Interacting protein	PDBID	Mutated Chain	Mutation	DDG	Interface?	Deleterious?	Confidence
TAD2
RPA70	2B3G	B	D48E	0.81	yes	no	High
RPA70	2B3G	B	E51A	1.84	yes	yes	Low
RPA70	2B3G	B	F54L	2.51	yes	yes	High
HMGB1	2LY4	B	M44L	2.5	yes	yes	High
p62	2RUK	A	M44L	1.57	yes	yes	Low
p62	2RUK	A	D48E	1.87	yes	yes	Low
p62	2RUK	A	E51A	1.81	yes	yes	Low
p62	2RUK	A	F54L	2.48	yes	yes	High
p300	2MZD	B	M10L	1.05	yes	no	Low
p300	2MZD	B	E17A	0.99	yes	no	Low
p300	2MZD	B	F20L	2.16	yes	yes	Low
CBP	2L14	B	M44L	0.91	yes	no	Low
CBP	2L14	B	E51A	0.36	yes	no	High
CBP	2L14	B	F54L	0.97	yes	no	Low
TD/RD
sir2	1MA3	B	L12P	3.11	yes	yes	High
sir2	1MA3	B	M13I	2.31	yes	yes	High
CBP	1JSP	A	L383P	4.09	yes	yes	High
CBP	1JSP	A	M384I	3.01	yes	yes	High
DDG(kcal mol-1) is the predicted change in binding affinity induced by a mutation. A positive and negative signs correspond to destabilizing and stabilizing mutations predicted to decrease and increase binding affinity correspondingly.
Interface (yes/no), MutaBind defines a residue to be located on a protein-protein interface if residue solvent accessibility in the complex is lower than in the corresponding unbound partner.
Deleterious (yes/no), MutaBind server classifies a mutation as deleterious if DDG is higher or equal to 1.57 kcal mol-1.
