# Supplementary material for: Adaptive patterns in the p53 protein sequence of the hypoxia- and cancer-tolerant blind mole rat Spalax
Source: BMC Evol Biol. 2016 Sep 2;16:177. doi: 10.1186/s12862-016-0743-8 (PMC5010716; doi:10.1186/s12862-016-0743-8)
Supplement: Additional file 10: Table S5. — Positive selection results. (XLS 443 kb) [file 12862_2016_743_MOESM10_ESM.xls]

## Sheet: PAML(M8)
PAML(M8) positive-selection analysis result.
Supplemental results for CODEML (seqf: S14_Data.paml.phy treef: tree1.txt)
dN/dS (w) for site classes (K=11)
p: 0.09846 0.09846 0.09846 0.09846 0.09846 0.09846 0.09846 0.09846 0.09846 0.09846 0.01545
w: 0.00000 0.00000 0.00002 0.00021 0.00140 0.00633 0.02243 0.06719 0.18157 0.48797 1.43337
Naive Empirical Bayes (NEB) probabilities for 11 classes & postmean_w & P(w>1)
(amino acids refer to 1st sequence: Nannospalax_judaei)
1 - 0.09846 0.09846 0.09846 0.09846 0.09846 0.09846 0.09846 0.09846 0.09846 0.09846 0.01545 ( 9) 0.098 0.015
2 - 0.09846 0.09846 0.09846 0.09846 0.09846 0.09846 0.09846 0.09846 0.09846 0.09846 0.01545 ( 9) 0.098 0.015
3 - 0.09846 0.09846 0.09846 0.09846 0.09846 0.09846 0.09846 0.09846 0.09846 0.09846 0.01545 ( 9) 0.098 0.015
4 - 0.09846 0.09846 0.09846 0.09846 0.09846 0.09846 0.09846 0.09846 0.09846 0.09846 0.01545 ( 9) 0.098 0.015
5 - 0.09846 0.09846 0.09846 0.09846 0.09846 0.09846 0.09846 0.09846 0.09846 0.09846 0.01545 ( 9) 0.098 0.015
6 - 0.09846 0.09846 0.09846 0.09846 0.09846 0.09846 0.09846 0.09846 0.09846 0.09846 0.01545 ( 9) 0.098 0.015
7 - 0.09846 0.09846 0.09846 0.09846 0.09846 0.09846 0.09846 0.09846 0.09846 0.09846 0.01545 ( 9) 0.098 0.015
8 - 0.09846 0.09846 0.09846 0.09846 0.09846 0.09846 0.09846 0.09846 0.09846 0.09846 0.01545 ( 9) 0.098 0.015
9 - 0.00000 0.00000 0.00003 0.00036 0.00237 0.01069 0.03718 0.10586 0.25194 0.49108 0.10049 (10) 0.437 0.100
10 - 0.00000 0.00000 0.00003 0.00036 0.00240 0.01081 0.03759 0.10699 0.25431 0.49238 0.09513 (10) 0.431 0.095
11 - 0.00000 0.00000 0.00001 0.00018 0.00118 0.00538 0.01943 0.06102 0.17969 0.52719 0.20592 (10) 0.590 0.206
12 - 0.00000 0.00000 0.00000 0.00000 0.00000 0.00009 0.00118 0.01035 0.07183 0.45843 0.45812 (10) 0.894 0.458
13 - 0.00000 0.00000 0.00000 0.00000 0.00000 0.00008 0.00105 0.00933 0.06600 0.44013 0.48339 (11) 0.920 0.483
14 - 0.00000 0.00000 0.00000 0.00000 0.00001 0.00016 0.00193 0.01652 0.10669 0.56044 0.31424 (10) 0.744 0.314
15 - 0.00000 0.00000 0.00000 0.00000 0.00001 0.00011 0.00133 0.01168 0.08042 0.49538 0.41107 (10) 0.846 0.411
16 - 0.10694 0.10694 0.10694 0.10692 0.10677 0.10617 0.10426 0.09915 0.08747 0.06385 0.00459 ( 1) 0.063 0.005
17 - 0.00000 0.00000 0.00002 0.00030 0.00197 0.00890 0.03115 0.09033 0.22543 0.49798 0.14393 (10) 0.497 0.144
18 - 0.00000 0.00000 0.00000 0.00000 0.00001 0.00011 0.00135 0.01181 0.08041 0.48818 0.41814 (10) 0.853 0.418
19 - 0.00000 0.00000 0.00000 0.00000 0.00000 0.00010 0.00127 0.01113 0.07714 0.48438 0.42598 (10) 0.862 0.426
20 - 0.00000 0.00000 0.00000 0.00000 0.00001 0.00014 0.00174 0.01499 0.09880 0.54515 0.33916 (10) 0.771 0.339
21 - 0.10611 0.10611 0.10611 0.10609 0.10596 0.10543 0.10374 0.09921 0.08876 0.06717 0.00530 ( 1) 0.066 0.005
22 - 0.10706 0.10706 0.10706 0.10704 0.10689 0.10628 0.10433 0.09913 0.08724 0.06331 0.00459 ( 1) 0.063 0.005
23 - 0.00000 0.00000 0.00001 0.00017 0.00113 0.00516 0.01849 0.05703 0.16461 0.50035 0.25304 (10) 0.641 0.253
24 - 0.00000 0.00000 0.00003 0.00037 0.00245 0.01107 0.03842 0.10887 0.25619 0.48692 0.09567 (10) 0.429 0.096
25 - 0.10720 0.10720 0.10720 0.10718 0.10703 0.10640 0.10439 0.09904 0.08691 0.06287 0.00457 ( 1) 0.063 0.005
26 - 0.00000 0.00000 0.00003 0.00036 0.00236 0.01065 0.03702 0.10527 0.25013 0.48916 0.10503 (10) 0.443 0.105
27 - 0.00000 0.00000 0.00003 0.00033 0.00217 0.00980 0.03421 0.09855 0.24131 0.50158 0.11204 (10) 0.457 0.112
28 - 0.00000 0.00000 0.00002 0.00029 0.00191 0.00866 0.03037 0.08856 0.22364 0.50411 0.14243 (10) 0.497 0.142
29 - 0.10858 0.10858 0.10858 0.10855 0.10837 0.10762 0.10520 0.09884 0.08461 0.05748 0.00359 ( 1) 0.058 0.004
30 - 0.00000 0.00000 0.00002 0.00031 0.00203 0.00916 0.03208 0.09301 0.23154 0.50276 0.12910 (10) 0.479 0.129
31 - 0.00000 0.00000 0.00003 0.00036 0.00240 0.01083 0.03766 0.10722 0.25502 0.49346 0.09302 (10) 0.429 0.093
32 - 0.10885 0.10885 0.10885 0.10882 0.10863 0.10786 0.10537 0.09883 0.08423 0.05642 0.00330 ( 1) 0.057 0.003
33 - 0.00000 0.00000 0.00003 0.00040 0.00265 0.01195 0.04137 0.11625 0.26780 0.48044 0.07909 (10) 0.405 0.079
34 - 0.00000 0.00000 0.00003 0.00037 0.00246 0.01109 0.03852 0.10925 0.25755 0.48926 0.09147 (10) 0.425 0.091
35 - 0.00000 0.00000 0.00003 0.00032 0.00211 0.00953 0.03327 0.09592 0.23564 0.49814 0.12505 (10) 0.472 0.125
36 - 0.10854 0.10854 0.10854 0.10851 0.10833 0.10761 0.10527 0.09907 0.08503 0.05740 0.00316 ( 1) 0.058 0.003
37 - 0.00000 0.00000 0.00002 0.00031 0.00204 0.00921 0.03221 0.09325 0.23143 0.50101 0.13052 (10) 0.481 0.131
38 - 0.00000 0.00000 0.00000 0.00000 0.00001 0.00014 0.00179 0.01537 0.10092 0.55140 0.33038 (10) 0.762 0.330
39 - 0.00000 0.00000 0.00003 0.00042 0.00277 0.01250 0.04319 0.12098 0.27603 0.47833 0.06574 (10) 0.387 0.066
40 - 0.11005 0.11005 0.11004 0.11001 0.10980 0.10892 0.10611 0.09871 0.08230 0.05166 0.00237 ( 1) 0.053 0.002
41 M 0.14844 0.14844 0.14839 0.14779 0.14417 0.13001 0.09286 0.03650 0.00341 0.00001 0.00000 ( 1) 0.006 0.000
42 E 0.00000 0.00000 0.00000 0.00000 0.00001 0.00075 0.02438 0.28071 0.64797 0.04619 0.00000 ( 9) 0.160 0.000
43 E 0.00000 0.00000 0.00000 0.00000 0.00000 0.00000 0.00000 0.00021 0.07469 0.92494 0.00016 (10) 0.465 0.000
44 Q 0.00000 0.00000 0.00000 0.00000 0.00000 0.00000 0.00000 0.00000 0.00000 0.00553 0.99447 (11) 1.428 0.994
45 Q 0.00000 0.00000 0.00000 0.00000 0.00000 0.00000 0.00001 0.00281 0.19637 0.80068 0.00014 (10) 0.427 0.000
46 S 0.00000 0.00000 0.00000 0.00000 0.00000 0.00000 0.00000 0.00002 0.00786 0.81692 0.17521 (10) 0.651 0.175
47 D 0.00000 0.00000 0.00000 0.00000 0.00001 0.00046 0.01576 0.20714 0.66636 0.11027 0.00000 ( 9) 0.189 0.000
48 L 0.00000 0.00000 0.00000 0.00000 0.00000 0.00000 0.00001 0.00417 0.25632 0.73945 0.00005 (10) 0.408 0.000
49 S 0.00000 0.00000 0.00000 0.00000 0.00000 0.00000 0.00000 0.00000 0.00000 0.11721 0.88279 (11) 1.323 0.883
50 I 0.00000 0.00000 0.00000 0.00000 0.00000 0.00000 0.00000 0.00000 0.00020 0.82933 0.17047 (10) 0.649 0.170
51 E 0.00000 0.00000 0.00000 0.00000 0.00000 0.00000 0.00049 0.04789 0.70013 0.25148 0.00000 ( 9) 0.253 0.000
52 P 0.00000 0.00000 0.00000 0.00000 0.00000 0.00000 0.00001 0.00459 0.26828 0.72706 0.00007 (10) 0.404 0.000
53 P 0.00000 0.00000 0.00022 0.00275 0.01799 0.07690 0.22406 0.39074 0.26775 0.01959 0.00000 ( 8) 0.090 0.000
54 L 0.13943 0.13943 0.13940 0.13905 0.13694 0.12850 0.10445 0.05880 0.01369 0.00030 0.00000 ( 1) 0.010 0.000
55 S 0.14077 0.14077 0.14074 0.14036 0.13807 0.12893 0.10315 0.05553 0.01150 0.00018 0.00000 ( 1) 0.009 0.000
56 Q 0.14283 0.14283 0.14280 0.14237 0.13977 0.12944 0.10080 0.05039 0.00869 0.00009 0.00000 ( 1) 0.008 0.000
57 E 0.00000 0.00000 0.00000 0.00002 0.00071 0.01331 0.12249 0.46600 0.38784 0.00963 0.00000 ( 8) 0.109 0.000
58 T 0.00000 0.00000 0.00000 0.00000 0.00019 0.00381 0.04056 0.23150 0.53606 0.18783 0.00004 ( 9) 0.206 0.000
59 F 0.13817 0.13817 0.13815 0.13783 0.13588 0.12807 0.10561 0.06184 0.01585 0.00043 0.00000 ( 1) 0.011 0.000
60 S 0.00000 0.00000 0.00015 0.00189 0.01243 0.05410 0.16704 0.34182 0.35035 0.07219 0.00002 ( 9) 0.126 0.000
61 D 0.00000 0.00000 0.00000 0.00000 0.00000 0.00000 0.00006 0.01548 0.55694 0.42752 0.00000 ( 9) 0.311 0.000
62 L 0.13168 0.13168 0.13166 0.13145 0.13018 0.12502 0.10960 0.07606 0.03006 0.00260 0.00000 ( 1) 0.015 0.000
63 W 0.13673 0.13673 0.13670 0.13641 0.13464 0.12751 0.10678 0.06524 0.01860 0.00066 0.00000 ( 1) 0.012 0.000
64 K 0.00000 0.00000 0.00000 0.00000 0.00000 0.00000 0.00000 0.00000 0.00047 0.83617 0.16336 (10) 0.642 0.163
65 L 0.00000 0.00000 0.00015 0.00183 0.01203 0.05248 0.16338 0.34071 0.35808 0.07134 0.00001 ( 9) 0.127 0.000
66 L 0.13601 0.13601 0.13599 0.13571 0.13402 0.12719 0.10728 0.06687 0.02008 0.00083 0.00000 ( 1) 0.012 0.000
67 P 0.00000 0.00000 0.00020 0.00255 0.01670 0.07168 0.21168 0.38298 0.28769 0.02651 0.00000 ( 8) 0.096 0.000
68 Q 0.00000 0.00000 0.00000 0.00000 0.00000 0.00000 0.00000 0.00000 0.00000 0.00104 0.99896 (11) 1.432 0.999
69 N 0.00000 0.00000 0.00000 0.00000 0.00000 0.00000 0.00000 0.00000 0.00002 0.70534 0.29465 (10) 0.767 0.295
70 N 0.00000 0.00000 0.00000 0.00000 0.00000 0.00000 0.00000 0.00000 0.00517 0.98981 0.00502 (10) 0.491 0.005
71 V 0.00000 0.00000 0.00000 0.00000 0.00000 0.00000 0.00000 0.00000 0.00000 0.03683 0.96317 (11) 1.399 0.963
72 L 0.00000 0.00000 0.00000 0.00000 0.00000 0.00000 0.00057 0.02724 0.38160 0.59034 0.00024 (10) 0.360 0.000
73 - 0.09846 0.09846 0.09846 0.09846 0.09846 0.09846 0.09846 0.09846 0.09846 0.09846 0.01545 ( 9) 0.098 0.015
74 - 0.09846 0.09846 0.09846 0.09846 0.09846 0.09846 0.09846 0.09846 0.09846 0.09846 0.01545 ( 9) 0.098 0.015
75 - 0.09846 0.09846 0.09846 0.09846 0.09846 0.09846 0.09846 0.09846 0.09846 0.09846 0.01545 ( 9) 0.098 0.015
76 - 0.00000 0.00000 0.00000 0.00000 0.00000 0.00004 0.00047 0.00456 0.03904 0.36174 0.59415 (11) 1.036 0.594
77 - 0.00000 0.00000 0.00000 0.00000 0.00001 0.00013 0.00166 0.01435 0.09513 0.53404 0.35469 (10) 0.787 0.355
78 S 0.00000 0.00000 0.00000 0.00000 0.00000 0.00000 0.00000 0.00000 0.00035 0.56073 0.43893 (10) 0.903 0.439
79 T 0.00000 0.00000 0.00000 0.00000 0.00000 0.00000 0.00000 0.00000 0.00000 0.00007 0.99993 (11) 1.433 1.000
80 P 0.00000 0.00000 0.00000 0.00000 0.00000 0.00000 0.00000 0.00000 0.00000 0.00018 0.99982 (11) 1.433 1.000
81 L 0.00000 0.00000 0.00000 0.00000 0.00000 0.00000 0.00000 0.00000 0.00003 0.10860 0.89138 (11) 1.331 0.891
82 S 0.00000 0.00000 0.00000 0.00000 0.00000 0.00000 0.00000 0.00000 0.00438 0.91585 0.07977 (10) 0.562 0.080
83 - 0.10369 0.10369 0.10369 0.10367 0.10360 0.10327 0.10222 0.09938 0.09255 0.07699 0.00726 ( 1) 0.075 0.007
84 P 0.00000 0.00000 0.00000 0.00000 0.00000 0.00000 0.00000 0.00000 0.00000 0.02107 0.97893 (11) 1.413 0.979
85 N 0.00000 0.00000 0.00000 0.00000 0.00000 0.00000 0.00000 0.00018 0.00789 0.25440 0.73753 (11) 1.183 0.738
86 - 0.10012 0.10012 0.10012 0.10012 0.10010 0.10001 0.09972 0.09891 0.09688 0.09171 0.01220 ( 1) 0.090 0.012
87 - 0.10045 0.10045 0.10045 0.10044 0.10041 0.10031 0.09995 0.09898 0.09655 0.09038 0.01164 ( 1) 0.088 0.012
88 S 0.00000 0.00000 0.00000 0.00000 0.00000 0.00000 0.00000 0.00000 0.00000 0.00145 0.99855 (11) 1.432 0.999
89 M 0.00000 0.00000 0.00000 0.00000 0.00000 0.00000 0.00000 0.00002 0.01589 0.97362 0.01047 (10) 0.493 0.010
90 - 0.09846 0.09846 0.09846 0.09846 0.09846 0.09846 0.09846 0.09846 0.09846 0.09846 0.01545 ( 9) 0.098 0.015
91 - 0.09846 0.09846 0.09846 0.09846 0.09846 0.09846 0.09846 0.09846 0.09846 0.09846 0.01545 ( 9) 0.098 0.015
92 - 0.09846 0.09846 0.09846 0.09846 0.09846 0.09846 0.09846 0.09846 0.09846 0.09846 0.01545 ( 9) 0.098 0.015
93 E 0.00000 0.00000 0.00000 0.00000 0.00000 0.00000 0.00000 0.00000 0.00655 0.96321 0.03024 (10) 0.515 0.030
94 D 0.00000 0.00000 0.00000 0.00000 0.00000 0.00000 0.00000 0.00000 0.00059 0.74618 0.25323 (10) 0.727 0.253
95 L 0.00000 0.00000 0.00000 0.00000 0.00000 0.00000 0.00001 0.00167 0.09185 0.89834 0.00813 (10) 0.467 0.008
96 L 0.00000 0.00000 0.00000 0.00000 0.00000 0.00000 0.00000 0.00000 0.00077 0.64253 0.35670 (10) 0.825 0.357
97 L 0.00000 0.00000 0.00000 0.00000 0.00000 0.00013 0.00486 0.08179 0.49304 0.42000 0.00017 ( 9) 0.300 0.000
98 S 0.00000 0.00000 0.00000 0.00000 0.00000 0.00000 0.00000 0.00002 0.01020 0.88639 0.10339 (10) 0.583 0.103
99 P 0.00000 0.00000 0.00000 0.00000 0.00000 0.00000 0.00000 0.00000 0.00042 0.27753 0.72206 (11) 1.170 0.722
100 E 0.00000 0.00000 0.00000 0.00000 0.00000 0.00000 0.00000 0.00000 0.00000 0.00006 0.99994 (11) 1.433 1.000
101 D 0.00000 0.00000 0.00000 0.00000 0.00000 0.00000 0.00000 0.00000 0.00001 0.16650 0.83349 (11) 1.276 0.833
102 V 0.00000 0.00000 0.00000 0.00000 0.00000 0.00000 0.00000 0.00000 0.00002 0.11790 0.88208 (11) 1.322 0.882
103 A 0.00000 0.00000 0.00000 0.00000 0.00000 0.00000 0.00000 0.00000 0.00000 0.00000 1.00000 (11) 1.433 1.000
104 N 0.00000 0.00000 0.00000 0.00000 0.00000 0.00000 0.00000 0.00000 0.00000 0.31593 0.68407 (11) 1.135 0.684
105 W 0.00000 0.00000 0.00000 0.00000 0.00000 0.00000 0.00002 0.00254 0.12024 0.87321 0.00400 (10) 0.454 0.004
106 L 0.00000 0.00000 0.00000 0.00000 0.00000 0.00000 0.00000 0.00007 0.02055 0.92999 0.04940 (10) 0.528 0.049
107 D 0.00000 0.00000 0.00000 0.00000 0.00000 0.00000 0.00000 0.00000 0.00000 0.00228 0.99772 (11) 1.431 0.998
108 D 0.00000 0.00000 0.00000 0.00000 0.00000 0.00000 0.00000 0.00000 0.00000 0.00454 0.99546 (11) 1.429 0.995
109 - 0.00000 0.00000 0.00000 0.00000 0.00000 0.00000 0.00000 0.00012 0.00582 0.21673 0.77732 (11) 1.221 0.777
110 - 0.00000 0.00000 0.00000 0.00000 0.00000 0.00000 0.00005 0.00123 0.02200 0.33185 0.64487 (11) 1.090 0.645
111 - 0.00000 0.00000 0.00000 0.00000 0.00000 0.00000 0.00000 0.00000 0.00000 0.00010 0.99990 (11) 1.433 1.000
112 P 0.00000 0.00000 0.00000 0.00000 0.00000 0.00000 0.00000 0.00000 0.00000 0.02368 0.97632 (11) 1.411 0.976
113 D 0.00000 0.00000 0.00000 0.00000 0.00000 0.00000 0.00000 0.00000 0.00000 0.00658 0.99342 (11) 1.427 0.993
114 E 0.00000 0.00000 0.00000 0.00000 0.00000 0.00000 0.00000 0.00002 0.01443 0.96841 0.01713 (10) 0.500 0.017
115 A 0.00000 0.00000 0.00000 0.00000 0.00000 0.00000 0.00000 0.00000 0.00000 0.01200 0.98800 (11) 1.422 0.988
116 L 0.00000 0.00000 0.00000 0.00000 0.00000 0.00000 0.00000 0.00000 0.00000 0.00194 0.99806 (11) 1.432 0.998
117 Q 0.00000 0.00000 0.00000 0.00000 0.00000 0.00000 0.00000 0.00000 0.00000 0.00002 0.99998 (11) 1.433 1.000
118 V 0.00000 0.00000 0.00000 0.00000 0.00000 0.00000 0.00000 0.00000 0.00000 0.04881 0.95119 (11) 1.387 0.951
119 P 0.00000 0.00000 0.00000 0.00000 0.00000 0.00000 0.00000 0.00000 0.00000 0.00007 0.99993 (11) 1.433 1.000
120 A 0.00000 0.00000 0.00000 0.00000 0.00000 0.00000 0.00000 0.00000 0.00031 0.09876 0.90093 (11) 1.340 0.901
121 A 0.00000 0.00000 0.00008 0.00099 0.00655 0.02905 0.09561 0.23357 0.37588 0.25626 0.00201 ( 9) 0.214 0.002
122 A 0.00000 0.00000 0.00000 0.00000 0.00000 0.00000 0.00000 0.00001 0.00274 0.29219 0.70506 (11) 1.154 0.705
123 I 0.00000 0.00000 0.00000 0.00000 0.00000 0.00000 0.00000 0.00025 0.01050 0.30688 0.68238 (11) 1.130 0.682
124 T 0.00000 0.00000 0.00000 0.00000 0.00000 0.00000 0.00009 0.00222 0.03699 0.45869 0.50200 (11) 0.950 0.502
125 - 0.00000 0.00000 0.00000 0.00000 0.00000 0.00000 0.00000 0.00000 0.00011 0.04453 0.95536 (11) 1.391 0.955
126 - 0.00000 0.00000 0.00000 0.00000 0.00000 0.00000 0.00000 0.00000 0.00001 0.01106 0.98893 (11) 1.423 0.989
127 - 0.00000 0.00000 0.00003 0.00036 0.00236 0.01067 0.03713 0.10601 0.25372 0.49683 0.09289 (10) 0.430 0.093
128 G 0.00000 0.00000 0.00000 0.00000 0.00000 0.00000 0.00000 0.00000 0.00000 0.00955 0.99045 (11) 1.424 0.990
129 D 0.00000 0.00000 0.00000 0.00000 0.00000 0.00000 0.00000 0.00000 0.00000 0.03000 0.97000 (11) 1.405 0.970
130 P 0.00000 0.00000 0.00000 0.00000 0.00000 0.00000 0.00000 0.00008 0.01500 0.78964 0.19528 (10) 0.668 0.195
131 V 0.00000 0.00000 0.00000 0.00000 0.00000 0.00000 0.00000 0.00000 0.00000 0.00376 0.99624 (11) 1.430 0.996
132 T 0.00000 0.00000 0.00000 0.00000 0.00000 0.00000 0.00000 0.00000 0.00001 0.03804 0.96195 (11) 1.397 0.962
133 E 0.00000 0.00000 0.00000 0.00000 0.00000 0.00000 0.00000 0.00000 0.00001 0.09626 0.90372 (11) 1.342 0.904
134 T 0.00000 0.00000 0.00000 0.00000 0.00000 0.00000 0.00000 0.00011 0.03209 0.96069 0.00711 (10) 0.485 0.007
135 S 0.00000 0.00000 0.00000 0.00000 0.00000 0.00000 0.00000 0.00038 0.04805 0.93666 0.01492 (10) 0.487 0.015
136 A 0.00000 0.00000 0.00000 0.00000 0.00000 0.00000 0.00000 0.00000 0.00000 0.01654 0.98346 (11) 1.418 0.983
137 P 0.00000 0.00000 0.00000 0.00000 0.00000 0.00000 0.00000 0.00003 0.01058 0.85436 0.13503 (10) 0.612 0.135
138 V 0.00000 0.00000 0.00000 0.00000 0.00000 0.00000 0.00000 0.00000 0.00132 0.78960 0.20908 (10) 0.685 0.209
139 A 0.00000 0.00000 0.00000 0.00000 0.00000 0.00000 0.00000 0.00002 0.01937 0.97884 0.00178 (10) 0.484 0.002
140 P 0.00000 0.00000 0.00000 0.00000 0.00000 0.00000 0.00000 0.00000 0.00287 0.83073 0.16640 (10) 0.644 0.166
141 P 0.00000 0.00000 0.00000 0.00000 0.00000 0.00000 0.00000 0.00000 0.00000 0.04297 0.95702 (11) 1.393 0.957
142 P 0.00000 0.00000 0.00015 0.00195 0.01277 0.05551 0.17063 0.34527 0.34522 0.06848 0.00002 ( 8) 0.124 0.000
143 A 0.00000 0.00000 0.00000 0.00000 0.00000 0.00000 0.00000 0.00068 0.11223 0.88684 0.00024 (10) 0.454 0.000
144 T 0.00000 0.00000 0.00000 0.00000 0.00000 0.00000 0.00000 0.00000 0.00050 0.84976 0.14974 (10) 0.629 0.150
145 P 0.00000 0.00000 0.00000 0.00000 0.00000 0.00000 0.00000 0.00000 0.00124 0.92809 0.07067 (10) 0.554 0.071
146 W 0.00000 0.00000 0.00000 0.00000 0.00014 0.00274 0.02999 0.18471 0.51312 0.26921 0.00010 ( 9) 0.238 0.000
147 P 0.00000 0.00000 0.00000 0.00001 0.00045 0.00861 0.08429 0.38054 0.48847 0.03762 0.00000 ( 9) 0.135 0.000
148 L 0.00000 0.00000 0.00000 0.00001 0.00025 0.00478 0.04994 0.27000 0.54408 0.13095 0.00001 ( 9) 0.182 0.000
149 S 0.00000 0.00000 0.00013 0.00159 0.01045 0.04579 0.14435 0.31303 0.37173 0.11286 0.00008 ( 9) 0.147 0.000
150 S 0.00000 0.00001 0.00027 0.00333 0.02175 0.09190 0.25785 0.40489 0.21238 0.00763 0.00000 ( 8) 0.076 0.000
151 S 0.00000 0.00000 0.00000 0.00000 0.00000 0.00000 0.00000 0.00000 0.00028 0.35182 0.64790 (11) 1.100 0.648
152 V 0.14422 0.14422 0.14418 0.14371 0.14089 0.12969 0.09905 0.04693 0.00706 0.00005 0.00000 ( 1) 0.008 0.000
153 P 0.13642 0.13642 0.13639 0.13610 0.13437 0.12735 0.10696 0.06593 0.01930 0.00076 0.00000 ( 1) 0.012 0.000
154 S 0.00000 0.00000 0.00000 0.00000 0.00000 0.00037 0.01296 0.17920 0.65545 0.15201 0.00000 ( 9) 0.206 0.000
155 Q 0.00000 0.00000 0.00000 0.00000 0.00000 0.00000 0.00000 0.00102 0.09734 0.89980 0.00183 (10) 0.459 0.002
156 K 0.00000 0.00000 0.00000 0.00000 0.00000 0.00001 0.00172 0.06852 0.61948 0.31026 0.00001 ( 9) 0.269 0.000
157 T 0.00000 0.00000 0.00000 0.00000 0.00000 0.00000 0.00000 0.00004 0.02546 0.97234 0.00215 (10) 0.482 0.002
158 Y 0.00000 0.00001 0.00029 0.00364 0.02370 0.09957 0.27398 0.40764 0.18649 0.00468 0.00000 ( 8) 0.070 0.000
159 Q 0.00000 0.00000 0.00000 0.00000 0.00000 0.00000 0.00000 0.00000 0.00027 0.47057 0.52916 (11) 0.988 0.529
160 G 0.14351 0.14351 0.14347 0.14303 0.14032 0.12958 0.09997 0.04870 0.00785 0.00006 0.00000 ( 1) 0.008 0.000
161 S 0.00000 0.00000 0.00000 0.00000 0.00000 0.00000 0.00000 0.00000 0.00000 0.00032 0.99968 (11) 1.433 1.000
162 Y 0.13633 0.13633 0.13631 0.13602 0.13430 0.12733 0.10705 0.06614 0.01943 0.00076 0.00000 ( 1) 0.012 0.000
163 G 0.00000 0.00000 0.00000 0.00000 0.00000 0.00000 0.00000 0.00011 0.03055 0.95932 0.01003 (10) 0.488 0.010
164 F 0.14299 0.14299 0.14295 0.14252 0.13990 0.12948 0.10064 0.05001 0.00845 0.00008 0.00000 ( 1) 0.008 0.000
165 R 0.00000 0.00000 0.00000 0.00000 0.00000 0.00000 0.00000 0.00028 0.03834 0.93488 0.02651 (10) 0.501 0.027
166 L 0.00000 0.00000 0.00017 0.00208 0.01366 0.05919 0.18032 0.35583 0.33345 0.05530 0.00001 ( 8) 0.116 0.000
167 G 0.00000 0.00000 0.00000 0.00000 0.00000 0.00034 0.01185 0.16836 0.65265 0.16679 0.00000 ( 9) 0.211 0.000
168 F 0.14262 0.14262 0.14259 0.14216 0.13960 0.12940 0.10107 0.05092 0.00891 0.00009 0.00000 ( 1) 0.008 0.000
169 L 0.00000 0.00000 0.00020 0.00245 0.01607 0.06912 0.20540 0.37820 0.29740 0.03115 0.00000 ( 8) 0.100 0.000
170 H 0.00000 0.00000 0.00000 0.00000 0.00000 0.00000 0.00000 0.00000 0.00001 0.13910 0.86090 (11) 1.302 0.861
171 S 0.13550 0.13550 0.13547 0.13520 0.13357 0.12696 0.10762 0.06803 0.02118 0.00097 0.00000 ( 1) 0.012 0.000
172 G 0.14078 0.14078 0.14075 0.14037 0.13808 0.12893 0.10311 0.05549 0.01151 0.00018 0.00000 ( 1) 0.009 0.000
173 T 0.13380 0.13380 0.13378 0.13354 0.13208 0.12615 0.10862 0.07172 0.02497 0.00154 0.00000 ( 1) 0.014 0.000
174 A 0.14520 0.14520 0.14516 0.14466 0.14166 0.12981 0.09770 0.04448 0.00609 0.00003 0.00000 ( 1) 0.007 0.000
175 K 0.14368 0.14368 0.14364 0.14319 0.14045 0.12959 0.09974 0.04828 0.00769 0.00006 0.00000 ( 1) 0.008 0.000
176 S 0.13532 0.13532 0.13530 0.13503 0.13342 0.12688 0.10773 0.06842 0.02155 0.00101 0.00000 ( 1) 0.012 0.000
177 V 0.14075 0.14075 0.14072 0.14034 0.13805 0.12891 0.10313 0.05557 0.01159 0.00019 0.00000 ( 1) 0.009 0.000
178 T 0.00000 0.00000 0.00000 0.00001 0.00035 0.00683 0.06871 0.33448 0.52139 0.06822 0.00000 ( 9) 0.152 0.000
179 C 0.00000 0.00001 0.00027 0.00336 0.02193 0.09265 0.25956 0.40565 0.20952 0.00706 0.00000 ( 8) 0.075 0.000
180 T 0.00000 0.00000 0.00000 0.00001 0.00047 0.00894 0.08711 0.38818 0.48162 0.03367 0.00000 ( 9) 0.132 0.000
181 Y 0.14512 0.14512 0.14508 0.14458 0.14160 0.12982 0.09785 0.04468 0.00611 0.00003 0.00000 ( 1) 0.007 0.000
182 S 0.14471 0.14470 0.14466 0.14418 0.14127 0.12977 0.09842 0.04571 0.00653 0.00004 0.00000 ( 1) 0.008 0.000
183 P 0.00000 0.00000 0.00000 0.00001 0.00028 0.00535 0.05530 0.28965 0.54051 0.10890 0.00000 ( 9) 0.172 0.000
184 P 0.00000 0.00000 0.00000 0.00000 0.00000 0.00000 0.00000 0.00000 0.00000 0.00000 1.00000 (11) 1.433 1.000
185 L 0.14421 0.14421 0.14417 0.14370 0.14088 0.12969 0.09907 0.04695 0.00707 0.00005 0.00000 ( 1) 0.008 0.000
186 N 0.14910 0.14910 0.14904 0.14842 0.14465 0.12997 0.09173 0.03494 0.00304 0.00001 0.00000 ( 1) 0.006 0.000
187 K 0.14701 0.14701 0.14696 0.14641 0.14307 0.12998 0.09510 0.04000 0.00446 0.00001 0.00000 ( 1) 0.007 0.000
188 L 0.00000 0.00000 0.00023 0.00293 0.01915 0.08157 0.23492 0.39657 0.25001 0.01460 0.00000 ( 8) 0.085 0.000
189 F 0.14078 0.14078 0.14075 0.14037 0.13808 0.12894 0.10315 0.05551 0.01147 0.00018 0.00000 ( 1) 0.009 0.000
190 C 0.14368 0.14368 0.14364 0.14319 0.14045 0.12962 0.09979 0.04829 0.00762 0.00006 0.00000 ( 1) 0.008 0.000
191 Q 0.14386 0.14385 0.14382 0.14336 0.14059 0.12963 0.09953 0.04784 0.00746 0.00006 0.00000 ( 1) 0.008 0.000
192 L 0.00000 0.00001 0.00024 0.00297 0.01938 0.08249 0.23701 0.39749 0.24657 0.01384 0.00000 ( 8) 0.084 0.000
193 A 0.13840 0.13840 0.13837 0.13805 0.13607 0.12814 0.10537 0.06128 0.01551 0.00042 0.00000 ( 1) 0.011 0.000
194 K 0.14669 0.14669 0.14665 0.14610 0.14283 0.12996 0.09557 0.04078 0.00471 0.00002 0.00000 ( 1) 0.007 0.000
195 T 0.00000 0.00001 0.00032 0.00405 0.02630 0.10959 0.29383 0.40707 0.15626 0.00258 0.00000 ( 8) 0.064 0.000
196 C 0.14339 0.14339 0.14335 0.14291 0.14022 0.12956 0.10015 0.04901 0.00796 0.00007 0.00000 ( 1) 0.008 0.000
197 P 0.14025 0.14025 0.14021 0.13985 0.13763 0.12876 0.10364 0.05681 0.01238 0.00023 0.00000 ( 1) 0.010 0.000
198 V 0.14419 0.14418 0.14415 0.14368 0.14086 0.12969 0.09910 0.04701 0.00710 0.00005 0.00000 ( 1) 0.008 0.000
199 Q 0.14364 0.14364 0.14360 0.14315 0.14042 0.12960 0.09980 0.04838 0.00771 0.00006 0.00000 ( 1) 0.008 0.000
200 L 0.00000 0.00001 0.00024 0.00298 0.01944 0.08272 0.23751 0.39766 0.24574 0.01370 0.00000 ( 8) 0.084 0.000
201 W 0.00000 0.00000 0.00000 0.00000 0.00000 0.00000 0.00002 0.00258 0.12359 0.87113 0.00269 (10) 0.452 0.003
202 V 0.00000 0.00001 0.00033 0.00415 0.02697 0.11215 0.29877 0.40655 0.14892 0.00215 0.00000 ( 8) 0.063 0.000
203 D 0.00000 0.00000 0.00000 0.00000 0.00000 0.00000 0.00000 0.00000 0.00008 0.84605 0.15387 (10) 0.633 0.154
204 S 0.00000 0.00000 0.00000 0.00001 0.00027 0.00530 0.05486 0.28849 0.54215 0.10891 0.00000 ( 9) 0.172 0.000
205 T 0.00000 0.00000 0.00000 0.00000 0.00000 0.00000 0.00002 0.00288 0.13047 0.86284 0.00379 (10) 0.450 0.004
206 P 0.14430 0.14430 0.14426 0.14379 0.14095 0.12970 0.09893 0.04672 0.00699 0.00005 0.00000 ( 1) 0.008 0.000
207 P 0.13723 0.13723 0.13720 0.13690 0.13507 0.12769 0.10634 0.06404 0.01769 0.00060 0.00000 ( 1) 0.011 0.000
208 P 0.00000 0.00000 0.00000 0.00000 0.00000 0.00000 0.00000 0.00000 0.00167 0.85063 0.14770 (10) 0.627 0.148
209 G 0.00000 0.00000 0.00000 0.00000 0.00000 0.00002 0.00259 0.09534 0.70086 0.20118 0.00000 ( 9) 0.232 0.000
210 T 0.00000 0.00000 0.00000 0.00000 0.00000 0.00000 0.00000 0.00003 0.02980 0.96973 0.00043 (10) 0.479 0.000
211 R 0.00000 0.00000 0.00000 0.00001 0.00031 0.00600 0.06129 0.31123 0.53543 0.08572 0.00000 ( 9) 0.161 0.000
212 V 0.00000 0.00001 0.00034 0.00427 0.02774 0.11510 0.30435 0.40562 0.14081 0.00176 0.00000 ( 8) 0.061 0.000
213 R 0.14073 0.14073 0.14069 0.14032 0.13803 0.12891 0.10318 0.05564 0.01159 0.00019 0.00000 ( 1) 0.009 0.000
214 A 0.00000 0.00001 0.00037 0.00459 0.02975 0.12268 0.31804 0.40147 0.12199 0.00111 0.00000 ( 8) 0.058 0.000
215 M 0.00000 0.00001 0.00039 0.00492 0.03189 0.13071 0.33213 0.39612 0.10325 0.00059 0.00000 ( 8) 0.054 0.000
216 A 0.14695 0.14695 0.14691 0.14636 0.14303 0.12997 0.09516 0.04014 0.00452 0.00002 0.00000 ( 1) 0.007 0.000
217 I 0.00000 0.00001 0.00036 0.00447 0.02898 0.11982 0.31310 0.40362 0.12839 0.00124 0.00000 ( 8) 0.059 0.000
218 Y 0.14498 0.14498 0.14494 0.14445 0.14149 0.12981 0.09805 0.04503 0.00625 0.00003 0.00000 ( 1) 0.007 0.000
219 K 0.14692 0.14692 0.14687 0.14632 0.14301 0.12997 0.09522 0.04021 0.00453 0.00001 0.00000 ( 1) 0.007 0.000
220 K 0.00000 0.00000 0.00000 0.00002 0.00067 0.01256 0.11665 0.45502 0.40332 0.01177 0.00000 ( 8) 0.112 0.000
221 S 0.00000 0.00000 0.00000 0.00000 0.00000 0.00004 0.00168 0.03384 0.30870 0.65366 0.00209 (10) 0.380 0.002
222 Q 0.00000 0.00001 0.00034 0.00426 0.02768 0.11487 0.30386 0.40552 0.14163 0.00183 0.00000 ( 8) 0.061 0.000
223 H 0.00000 0.00000 0.00000 0.00000 0.00000 0.00000 0.00000 0.00004 0.03772 0.96197 0.00026 (10) 0.477 0.000
224 M 0.00000 0.00000 0.00000 0.00000 0.00001 0.00093 0.02973 0.32048 0.62197 0.02688 0.00000 ( 9) 0.148 0.000
225 T 0.00000 0.00001 0.00024 0.00303 0.01977 0.08404 0.24040 0.39853 0.24099 0.01300 0.00000 ( 8) 0.083 0.000
226 E 0.14611 0.14611 0.14606 0.14554 0.14237 0.12991 0.09641 0.04222 0.00523 0.00002 0.00000 ( 1) 0.007 0.000
227 V 0.00000 0.00000 0.00000 0.00001 0.00043 0.00830 0.08160 0.37333 0.49512 0.04120 0.00000 ( 9) 0.137 0.000
228 V 0.14371 0.14371 0.14367 0.14322 0.14048 0.12961 0.09972 0.04820 0.00762 0.00006 0.00000 ( 1) 0.008 0.000
229 K 0.00000 0.00000 0.00000 0.00000 0.00000 0.00000 0.00014 0.01640 0.40654 0.57689 0.00004 (10) 0.356 0.000
230 R 0.14543 0.14543 0.14539 0.14489 0.14185 0.12986 0.09741 0.04390 0.00582 0.00003 0.00000 ( 1) 0.007 0.000
231 C 0.00000 0.00001 0.00028 0.00357 0.02324 0.09778 0.27038 0.40754 0.19210 0.00510 0.00000 ( 8) 0.071 0.000
232 P 0.00000 0.00001 0.00034 0.00425 0.02759 0.11453 0.30315 0.40547 0.14274 0.00191 0.00000 ( 8) 0.062 0.000
233 H 0.14939 0.14939 0.14934 0.14870 0.14487 0.12995 0.09122 0.03424 0.00288 0.00000 0.00000 ( 1) 0.006 0.000
234 H 0.14554 0.14554 0.14550 0.14499 0.14193 0.12985 0.09720 0.04364 0.00578 0.00003 0.00000 ( 1) 0.007 0.000
235 E 0.14707 0.14707 0.14702 0.14647 0.14312 0.12998 0.09499 0.03985 0.00442 0.00001 0.00000 ( 1) 0.007 0.000
236 R 0.14472 0.14472 0.14468 0.14419 0.14126 0.12968 0.09823 0.04570 0.00677 0.00005 0.00000 ( 1) 0.008 0.000
237 C 0.00000 0.00000 0.00000 0.00000 0.00000 0.00000 0.00000 0.00001 0.01126 0.98394 0.00480 (10) 0.489 0.005
238 S 0.00000 0.00000 0.00000 0.00000 0.00000 0.00019 0.00690 0.10942 0.56558 0.31789 0.00004 ( 9) 0.265 0.000
239 D 0.00000 0.00000 0.00000 0.00000 0.00000 0.00000 0.00004 0.01146 0.47382 0.51468 0.00000 (10) 0.338 0.000
240 - 0.00000 0.00000 0.00000 0.00000 0.00000 0.00000 0.00000 0.00000 0.00000 0.01780 0.98220 (11) 1.417 0.982
241 S 0.00000 0.00000 0.00000 0.00000 0.00000 0.00000 0.00000 0.00001 0.00984 0.98511 0.00504 (10) 0.490 0.005
242 D 0.00000 0.00001 0.00028 0.00352 0.02297 0.09674 0.26848 0.40806 0.19474 0.00520 0.00000 ( 8) 0.072 0.000
243 - 0.09846 0.09846 0.09846 0.09846 0.09846 0.09846 0.09846 0.09846 0.09846 0.09846 0.01545 ( 9) 0.098 0.015
244 - 0.09846 0.09846 0.09846 0.09846 0.09846 0.09846 0.09846 0.09846 0.09846 0.09846 0.01545 ( 9) 0.098 0.015
245 - 0.09846 0.09846 0.09846 0.09846 0.09846 0.09846 0.09846 0.09846 0.09846 0.09846 0.01545 ( 9) 0.098 0.015
246 - 0.09846 0.09846 0.09846 0.09846 0.09846 0.09846 0.09846 0.09846 0.09846 0.09846 0.01545 ( 9) 0.098 0.015
247 G 0.00000 0.00000 0.00000 0.00000 0.00000 0.00026 0.00926 0.13848 0.61670 0.23530 0.00001 ( 9) 0.236 0.000
248 - 0.09846 0.09846 0.09846 0.09846 0.09846 0.09846 0.09846 0.09846 0.09846 0.09846 0.01545 ( 9) 0.098 0.015
249 - 0.09846 0.09846 0.09846 0.09846 0.09846 0.09846 0.09846 0.09846 0.09846 0.09846 0.01545 ( 9) 0.098 0.015
250 - 0.09846 0.09846 0.09846 0.09846 0.09846 0.09846 0.09846 0.09846 0.09846 0.09846 0.01545 ( 9) 0.098 0.015
251 - 0.09846 0.09846 0.09846 0.09846 0.09846 0.09846 0.09846 0.09846 0.09846 0.09846 0.01545 ( 9) 0.098 0.015
252 - 0.09846 0.09846 0.09846 0.09846 0.09846 0.09846 0.09846 0.09846 0.09846 0.09846 0.01545 ( 9) 0.098 0.015
253 - 0.09846 0.09846 0.09846 0.09846 0.09846 0.09846 0.09846 0.09846 0.09846 0.09846 0.01545 ( 9) 0.098 0.015
254 - 0.09846 0.09846 0.09846 0.09846 0.09846 0.09846 0.09846 0.09846 0.09846 0.09846 0.01545 ( 9) 0.098 0.015
255 - 0.09846 0.09846 0.09846 0.09846 0.09846 0.09846 0.09846 0.09846 0.09846 0.09846 0.01545 ( 9) 0.098 0.015
256 - 0.09846 0.09846 0.09846 0.09846 0.09846 0.09846 0.09846 0.09846 0.09846 0.09846 0.01545 ( 9) 0.098 0.015
257 - 0.09846 0.09846 0.09846 0.09846 0.09846 0.09846 0.09846 0.09846 0.09846 0.09846 0.01545 ( 9) 0.098 0.015
258 - 0.09846 0.09846 0.09846 0.09846 0.09846 0.09846 0.09846 0.09846 0.09846 0.09846 0.01545 ( 9) 0.098 0.015
259 - 0.09846 0.09846 0.09846 0.09846 0.09846 0.09846 0.09846 0.09846 0.09846 0.09846 0.01545 ( 9) 0.098 0.015
260 - 0.09846 0.09846 0.09846 0.09846 0.09846 0.09846 0.09846 0.09846 0.09846 0.09846 0.01545 ( 9) 0.098 0.015
261 - 0.09846 0.09846 0.09846 0.09846 0.09846 0.09846 0.09846 0.09846 0.09846 0.09846 0.01545 ( 9) 0.098 0.015
262 - 0.09846 0.09846 0.09846 0.09846 0.09846 0.09846 0.09846 0.09846 0.09846 0.09846 0.01545 ( 9) 0.098 0.015
263 - 0.09846 0.09846 0.09846 0.09846 0.09846 0.09846 0.09846 0.09846 0.09846 0.09846 0.01545 ( 9) 0.098 0.015
264 - 0.09846 0.09846 0.09846 0.09846 0.09846 0.09846 0.09846 0.09846 0.09846 0.09846 0.01545 ( 9) 0.098 0.015
265 - 0.09846 0.09846 0.09846 0.09846 0.09846 0.09846 0.09846 0.09846 0.09846 0.09846 0.01545 ( 9) 0.098 0.015
266 - 0.09846 0.09846 0.09846 0.09846 0.09846 0.09846 0.09846 0.09846 0.09846 0.09846 0.01545 ( 9) 0.098 0.015
267 - 0.09846 0.09846 0.09846 0.09846 0.09846 0.09846 0.09846 0.09846 0.09846 0.09846 0.01545 ( 9) 0.098 0.015
268 - 0.09846 0.09846 0.09846 0.09846 0.09846 0.09846 0.09846 0.09846 0.09846 0.09846 0.01545 ( 9) 0.098 0.015
269 - 0.09846 0.09846 0.09846 0.09846 0.09846 0.09846 0.09846 0.09846 0.09846 0.09846 0.01545 ( 9) 0.098 0.015
270 - 0.09846 0.09846 0.09846 0.09846 0.09846 0.09846 0.09846 0.09846 0.09846 0.09846 0.01545 ( 9) 0.098 0.015
271 - 0.09846 0.09846 0.09846 0.09846 0.09846 0.09846 0.09846 0.09846 0.09846 0.09846 0.01545 ( 9) 0.098 0.015
272 - 0.09846 0.09846 0.09846 0.09846 0.09846 0.09846 0.09846 0.09846 0.09846 0.09846 0.01545 ( 9) 0.098 0.015
273 - 0.09846 0.09846 0.09846 0.09846 0.09846 0.09846 0.09846 0.09846 0.09846 0.09846 0.01545 ( 9) 0.098 0.015
274 - 0.09846 0.09846 0.09846 0.09846 0.09846 0.09846 0.09846 0.09846 0.09846 0.09846 0.01545 ( 9) 0.098 0.015
275 L 0.00000 0.00000 0.00021 0.00259 0.01697 0.07282 0.21463 0.38586 0.28321 0.02371 0.00000 ( 8) 0.094 0.000
276 A 0.14520 0.14520 0.14515 0.14466 0.14166 0.12982 0.09772 0.04449 0.00607 0.00003 0.00000 ( 1) 0.007 0.000
277 P 0.13893 0.13893 0.13890 0.13857 0.13652 0.12833 0.10490 0.06000 0.01456 0.00036 0.00000 ( 1) 0.010 0.000
278 P 0.13851 0.13851 0.13849 0.13816 0.13617 0.12818 0.10528 0.06101 0.01528 0.00040 0.00000 ( 1) 0.010 0.000
279 Q 0.00000 0.00001 0.00030 0.00380 0.02473 0.10355 0.28205 0.40795 0.17395 0.00367 0.00000 ( 8) 0.068 0.000
280 H 0.14514 0.14514 0.14509 0.14460 0.14161 0.12981 0.09779 0.04464 0.00615 0.00004 0.00000 ( 1) 0.007 0.000
281 L 0.14338 0.14337 0.14334 0.14289 0.14021 0.12954 0.10013 0.04904 0.00803 0.00007 0.00000 ( 1) 0.008 0.000
282 I 0.14694 0.14694 0.14689 0.14634 0.14302 0.12998 0.09521 0.04016 0.00449 0.00001 0.00000 ( 1) 0.007 0.000
283 R 0.14003 0.14003 0.14000 0.13964 0.13745 0.12870 0.10388 0.05734 0.01269 0.00024 0.00000 ( 1) 0.010 0.000
284 V 0.14418 0.14418 0.14414 0.14367 0.14085 0.12969 0.09911 0.04703 0.00710 0.00005 0.00000 ( 1) 0.008 0.000
285 E 0.14035 0.14035 0.14032 0.13995 0.13772 0.12880 0.10356 0.05656 0.01217 0.00021 0.00000 ( 1) 0.009 0.000
286 G 0.13522 0.13522 0.13520 0.13494 0.13333 0.12683 0.10779 0.06863 0.02178 0.00105 0.00000 ( 1) 0.013 0.000
287 N 0.14540 0.14540 0.14536 0.14486 0.14182 0.12984 0.09743 0.04398 0.00588 0.00003 0.00000 ( 1) 0.007 0.000
288 L 0.00000 0.00000 0.00000 0.00000 0.00000 0.00000 0.00000 0.00047 0.05525 0.92690 0.01738 (10) 0.487 0.017
289 R 0.00000 0.00000 0.00000 0.00000 0.00000 0.00000 0.00000 0.00000 0.00039 0.59160 0.40801 (10) 0.874 0.408
290 A 0.00000 0.00000 0.00000 0.00001 0.00051 0.00973 0.09371 0.40441 0.46435 0.02727 0.00000 ( 9) 0.127 0.000
291 E 0.00000 0.00000 0.00000 0.00000 0.00000 0.00000 0.00003 0.00808 0.38609 0.60579 0.00001 (10) 0.366 0.000
292 Y 0.13913 0.13913 0.13910 0.13876 0.13669 0.12841 0.10475 0.05954 0.01418 0.00032 0.00000 ( 1) 0.010 0.000
293 L 0.00000 0.00000 0.00000 0.00000 0.00000 0.00000 0.00000 0.00007 0.02162 0.93920 0.03911 (10) 0.518 0.039
294 D 0.00000 0.00000 0.00000 0.00000 0.00000 0.00000 0.00000 0.00120 0.16685 0.83190 0.00005 (10) 0.436 0.000
295 D 0.14962 0.14962 0.14956 0.14892 0.14504 0.12994 0.09084 0.03371 0.00275 0.00000 0.00000 ( 1) 0.006 0.000
296 K 0.00000 0.00000 0.00000 0.00000 0.00000 0.00000 0.00000 0.00000 0.00000 0.00372 0.99628 (11) 1.430 0.996
297 H 0.00000 0.00000 0.00000 0.00000 0.00000 0.00000 0.00000 0.00000 0.00002 0.69913 0.30085 (10) 0.772 0.301
298 T 0.00000 0.00001 0.00024 0.00299 0.01952 0.08304 0.23822 0.39788 0.24457 0.01353 0.00000 ( 8) 0.084 0.000
299 F 0.00000 0.00000 0.00000 0.00000 0.00000 0.00000 0.00005 0.00560 0.20046 0.79319 0.00071 (10) 0.425 0.001
300 R 0.13296 0.13296 0.13294 0.13271 0.13133 0.12571 0.10904 0.07349 0.02696 0.00192 0.00000 ( 1) 0.014 0.000
301 H 0.00000 0.00000 0.00000 0.00002 0.00069 0.01298 0.11989 0.46109 0.39474 0.01058 0.00000 ( 8) 0.111 0.000
302 S 0.14194 0.14194 0.14191 0.14150 0.13904 0.12924 0.10187 0.05263 0.00982 0.00012 0.00000 ( 1) 0.009 0.000
303 V 0.14409 0.14409 0.14405 0.14359 0.14078 0.12967 0.09922 0.04725 0.00720 0.00005 0.00000 ( 1) 0.008 0.000
304 V 0.00000 0.00000 0.00000 0.00000 0.00000 0.00001 0.00183 0.07234 0.63708 0.28874 0.00000 ( 9) 0.261 0.000
305 V 0.14349 0.14348 0.14345 0.14300 0.14029 0.12957 0.10000 0.04877 0.00789 0.00007 0.00000 ( 1) 0.008 0.000
306 P 0.14458 0.14458 0.14454 0.14406 0.14117 0.12974 0.09856 0.04603 0.00671 0.00004 0.00000 ( 1) 0.008 0.000
307 Y 0.14009 0.14009 0.14006 0.13970 0.13750 0.12872 0.10383 0.05721 0.01258 0.00023 0.00000 ( 1) 0.010 0.000
308 E 0.00000 0.00001 0.00038 0.00472 0.03057 0.12578 0.32348 0.39944 0.11473 0.00090 0.00000 ( 8) 0.056 0.000
309 P 0.00000 0.00000 0.00000 0.00000 0.00000 0.00000 0.00000 0.00028 0.06011 0.93784 0.00177 (10) 0.471 0.002
310 P 0.14115 0.14115 0.14112 0.14073 0.13838 0.12902 0.10270 0.05458 0.01101 0.00017 0.00000 ( 1) 0.009 0.000
311 E 0.14779 0.14779 0.14774 0.14717 0.14367 0.13000 0.09386 0.03808 0.00388 0.00001 0.00000 ( 1) 0.006 0.000
312 V 0.00000 0.00000 0.00000 0.00000 0.00000 0.00002 0.00223 0.08450 0.67165 0.24161 0.00000 ( 9) 0.246 0.000
313 G 0.00000 0.00000 0.00000 0.00000 0.00001 0.00064 0.02116 0.25529 0.66090 0.06201 0.00000 ( 9) 0.168 0.000
314 S 0.00000 0.00000 0.00000 0.00000 0.00000 0.00017 0.00633 0.10198 0.54883 0.34265 0.00005 ( 9) 0.274 0.000
315 D 0.00000 0.00000 0.00000 0.00000 0.00000 0.00000 0.00074 0.06635 0.77592 0.15698 0.00000 ( 9) 0.222 0.000
316 C 0.00000 0.00000 0.00000 0.00000 0.00000 0.00000 0.00051 0.02469 0.36126 0.61328 0.00026 (10) 0.367 0.000
317 T 0.00000 0.00001 0.00036 0.00452 0.02929 0.12099 0.31509 0.40269 0.12586 0.00120 0.00000 ( 8) 0.058 0.000
318 T 0.14623 0.14623 0.14618 0.14565 0.14247 0.12993 0.09626 0.04193 0.00511 0.00002 0.00000 ( 1) 0.007 0.000
319 I 0.00000 0.00000 0.00000 0.00000 0.00000 0.00000 0.00039 0.04012 0.65677 0.30272 0.00000 ( 9) 0.270 0.000
320 H 0.14938 0.14938 0.14932 0.14869 0.14486 0.12995 0.09126 0.03428 0.00288 0.00000 0.00000 ( 1) 0.006 0.000
321 Y 0.00000 0.00001 0.00033 0.00410 0.02666 0.11098 0.29661 0.40711 0.15195 0.00225 0.00000 ( 8) 0.063 0.000
322 N 0.00000 0.00001 0.00043 0.00539 0.03483 0.14152 0.34937 0.38516 0.08298 0.00031 0.00000 ( 8) 0.050 0.000
323 Y 0.00000 0.00000 0.00000 0.00000 0.00000 0.00002 0.00238 0.08932 0.68798 0.22031 0.00000 ( 9) 0.238 0.000
324 M 0.14844 0.14844 0.14839 0.14779 0.14417 0.13001 0.09286 0.03650 0.00341 0.00001 0.00000 ( 1) 0.006 0.000
325 C 0.13718 0.13718 0.13716 0.13686 0.13503 0.12769 0.10642 0.06417 0.01772 0.00059 0.00000 ( 1) 0.011 0.000
326 N 0.14902 0.14902 0.14896 0.14834 0.14459 0.12997 0.09187 0.03513 0.00309 0.00001 0.00000 ( 1) 0.006 0.000
327 S 0.14580 0.14579 0.14575 0.14524 0.14213 0.12990 0.09691 0.04299 0.00546 0.00002 0.00000 ( 1) 0.007 0.000
328 S 0.14515 0.14515 0.14510 0.14461 0.14162 0.12983 0.09781 0.04461 0.00608 0.00003 0.00000 ( 1) 0.007 0.000
329 C 0.14372 0.14372 0.14368 0.14323 0.14049 0.12963 0.09973 0.04818 0.00757 0.00006 0.00000 ( 1) 0.008 0.000
330 M 0.14844 0.14844 0.14839 0.14779 0.14417 0.13001 0.09286 0.03650 0.00341 0.00001 0.00000 ( 1) 0.006 0.000
331 G 0.14216 0.14216 0.14212 0.14171 0.13921 0.12929 0.10160 0.05209 0.00956 0.00011 0.00000 ( 1) 0.009 0.000
332 G 0.14627 0.14627 0.14622 0.14570 0.14250 0.12994 0.09620 0.04182 0.00506 0.00002 0.00000 ( 1) 0.007 0.000
333 M 0.14844 0.14844 0.14839 0.14779 0.14417 0.13001 0.09286 0.03650 0.00341 0.00001 0.00000 ( 1) 0.006 0.000
334 N 0.14959 0.14959 0.14954 0.14889 0.14502 0.12994 0.09089 0.03377 0.00276 0.00000 0.00000 ( 1) 0.006 0.000
335 R 0.14199 0.14199 0.14195 0.14154 0.13907 0.12924 0.10178 0.05251 0.00982 0.00012 0.00000 ( 1) 0.009 0.000
336 R 0.14156 0.14156 0.14153 0.14113 0.13872 0.12912 0.10222 0.05355 0.01045 0.00015 0.00000 ( 1) 0.009 0.000
337 P 0.14573 0.14573 0.14569 0.14518 0.14208 0.12988 0.09696 0.04315 0.00556 0.00003 0.00000 ( 1) 0.007 0.000
338 I 0.14667 0.14667 0.14662 0.14608 0.14281 0.12997 0.09562 0.04084 0.00472 0.00002 0.00000 ( 1) 0.007 0.000
339 L 0.00000 0.00000 0.00000 0.00000 0.00001 0.00062 0.02072 0.25137 0.66138 0.06590 0.00000 ( 9) 0.170 0.000
340 T 0.14644 0.14644 0.14639 0.14586 0.14263 0.12994 0.09595 0.04141 0.00493 0.00002 0.00000 ( 1) 0.007 0.000
341 I 0.14646 0.14646 0.14641 0.14588 0.14265 0.12995 0.09593 0.04135 0.00489 0.00002 0.00000 ( 1) 0.007 0.000
342 I 0.00000 0.00001 0.00036 0.00454 0.02944 0.12153 0.31607 0.40242 0.12449 0.00115 0.00000 ( 8) 0.058 0.000
343 T 0.00000 0.00000 0.00020 0.00257 0.01683 0.07220 0.21291 0.38375 0.28571 0.02583 0.00000 ( 8) 0.096 0.000
344 L 0.13937 0.13937 0.13934 0.13899 0.13689 0.12848 0.10452 0.05896 0.01378 0.00030 0.00000 ( 1) 0.010 0.000
345 E 0.14007 0.14007 0.14004 0.13968 0.13749 0.12872 0.10385 0.05725 0.01261 0.00023 0.00000 ( 1) 0.010 0.000
346 D 0.00000 0.00001 0.00044 0.00547 0.03535 0.14338 0.35215 0.38293 0.08000 0.00028 0.00000 ( 8) 0.049 0.000
347 S 0.00000 0.00000 0.00000 0.00000 0.00000 0.00000 0.00002 0.00545 0.30317 0.69134 0.00003 (10) 0.393 0.000
348 S 0.00000 0.00000 0.00000 0.00000 0.00000 0.00000 0.00000 0.00020 0.04741 0.95009 0.00230 (10) 0.476 0.002
349 G 0.14064 0.14064 0.14061 0.14023 0.13796 0.12889 0.10327 0.05585 0.01172 0.00019 0.00000 ( 1) 0.009 0.000
350 N 0.00000 0.00000 0.00000 0.00000 0.00000 0.00000 0.00000 0.00108 0.15532 0.84354 0.00006 (10) 0.440 0.000
351 L 0.00000 0.00000 0.00000 0.00000 0.00000 0.00025 0.00885 0.13338 0.60751 0.25000 0.00001 ( 9) 0.241 0.000
352 L 0.13938 0.13938 0.13935 0.13901 0.13690 0.12849 0.10450 0.05892 0.01377 0.00030 0.00000 ( 1) 0.010 0.000
353 G 0.13390 0.13390 0.13388 0.13363 0.13216 0.12620 0.10858 0.07154 0.02474 0.00149 0.00000 ( 1) 0.013 0.000
354 R 0.14086 0.14086 0.14083 0.14045 0.13814 0.12895 0.10303 0.05530 0.01140 0.00018 0.00000 ( 1) 0.009 0.000
355 N 0.00000 0.00000 0.00000 0.00000 0.00000 0.00000 0.00000 0.00000 0.00267 0.99548 0.00185 (10) 0.489 0.002
356 S 0.00000 0.00001 0.00037 0.00466 0.03021 0.12447 0.32142 0.40087 0.11709 0.00090 0.00000 ( 8) 0.057 0.000
357 F 0.13797 0.13797 0.13794 0.13762 0.13571 0.12800 0.10580 0.06234 0.01621 0.00045 0.00000 ( 1) 0.011 0.000
358 E 0.14737 0.14737 0.14732 0.14675 0.14335 0.12999 0.09453 0.03912 0.00419 0.00001 0.00000 ( 1) 0.007 0.000
359 V 0.14166 0.14165 0.14162 0.14122 0.13880 0.12916 0.10217 0.05333 0.01025 0.00013 0.00000 ( 1) 0.009 0.000
360 R 0.00000 0.00000 0.00021 0.00269 0.01760 0.07529 0.22006 0.38745 0.27393 0.02277 0.00000 ( 8) 0.092 0.000
361 V 0.00000 0.00000 0.00000 0.00000 0.00000 0.00000 0.00000 0.00108 0.10128 0.89606 0.00158 (10) 0.458 0.002
362 C 0.13611 0.13611 0.13609 0.13581 0.13410 0.12724 0.10723 0.06666 0.01986 0.00079 0.00000 ( 1) 0.012 0.000
363 A 0.14710 0.14710 0.14706 0.14650 0.14314 0.12997 0.09492 0.03977 0.00441 0.00001 0.00000 ( 1) 0.007 0.000
364 C 0.13607 0.13607 0.13605 0.13577 0.13407 0.12722 0.10725 0.06676 0.01994 0.00080 0.00000 ( 1) 0.012 0.000
365 P 0.13820 0.13820 0.13817 0.13785 0.13590 0.12807 0.10555 0.06176 0.01585 0.00045 0.00000 ( 1) 0.011 0.000
366 G 0.14317 0.14317 0.14314 0.14270 0.14004 0.12951 0.10039 0.04955 0.00825 0.00007 0.00000 ( 1) 0.008 0.000
367 R 0.13520 0.13520 0.13517 0.13491 0.13331 0.12683 0.10782 0.06871 0.02182 0.00104 0.00000 ( 1) 0.013 0.000
368 D 0.15022 0.15022 0.15016 0.14950 0.14548 0.12988 0.08979 0.03231 0.00244 0.00000 0.00000 ( 1) 0.006 0.000
369 R 0.13999 0.13998 0.13995 0.13959 0.13741 0.12869 0.10393 0.05746 0.01275 0.00024 0.00000 ( 1) 0.010 0.000
370 R 0.14370 0.14370 0.14366 0.14321 0.14045 0.12953 0.09957 0.04822 0.00788 0.00008 0.00000 ( 1) 0.008 0.000
371 T 0.00000 0.00000 0.00017 0.00217 0.01421 0.06149 0.18646 0.36275 0.32597 0.04678 0.00000 ( 8) 0.111 0.000
372 E 0.14719 0.14719 0.14714 0.14658 0.14321 0.12998 0.09481 0.03956 0.00433 0.00001 0.00000 ( 1) 0.007 0.000
373 E 0.14112 0.14112 0.14109 0.14070 0.13836 0.12902 0.10275 0.05466 0.01103 0.00016 0.00000 ( 1) 0.009 0.000
374 E 0.00000 0.00000 0.00000 0.00000 0.00000 0.00001 0.00081 0.03738 0.46940 0.49235 0.00004 (10) 0.328 0.000
375 N 0.14300 0.14300 0.14296 0.14253 0.13990 0.12947 0.10061 0.04999 0.00847 0.00008 0.00000 ( 1) 0.008 0.000
376 F 0.00000 0.00000 0.00000 0.00000 0.00000 0.00000 0.00000 0.00096 0.14400 0.85498 0.00007 (10) 0.444 0.000
377 R 0.00000 0.00000 0.00000 0.00000 0.00000 0.00000 0.00000 0.00000 0.00782 0.98954 0.00263 (10) 0.488 0.003
378 K 0.14598 0.14598 0.14594 0.14542 0.14228 0.12991 0.09662 0.04254 0.00532 0.00002 0.00000 ( 1) 0.007 0.000
379 K 0.00000 0.00000 0.00000 0.00000 0.00001 0.00060 0.02011 0.24613 0.66295 0.07020 0.00000 ( 9) 0.172 0.000
380 G 0.00000 0.00000 0.00000 0.00000 0.00000 0.00000 0.00000 0.00005 0.02786 0.96936 0.00272 (10) 0.482 0.003
381 E 0.00000 0.00000 0.00000 0.00000 0.00000 0.00000 0.00000 0.00060 0.10648 0.89277 0.00016 (10) 0.455 0.000
382 L 0.00000 0.00000 0.00000 0.00000 0.00000 0.00000 0.00000 0.00000 0.00000 0.00329 0.99671 (11) 1.430 0.997
383 C 0.00000 0.00000 0.00000 0.00000 0.00000 0.00000 0.00000 0.00000 0.00005 0.54847 0.45149 (10) 0.915 0.451
384 P 0.00000 0.00000 0.00000 0.00000 0.00000 0.00000 0.00000 0.00156 0.13009 0.86751 0.00084 (10) 0.448 0.001
385 E 0.00000 0.00000 0.00000 0.00000 0.00000 0.00000 0.00000 0.00002 0.02012 0.97870 0.00116 (10) 0.483 0.001
386 L 0.00000 0.00000 0.00000 0.00000 0.00000 0.00000 0.00000 0.00000 0.00111 0.72053 0.27835 (10) 0.751 0.278
387 P 0.00000 0.00000 0.00000 0.00000 0.00000 0.00002 0.00254 0.09369 0.69521 0.20855 0.00000 ( 9) 0.234 0.000
388 P 0.00000 0.00000 0.00000 0.00000 0.00000 0.00000 0.00000 0.00000 0.00089 0.66358 0.33553 (10) 0.805 0.336
389 - 0.09846 0.09846 0.09846 0.09846 0.09846 0.09846 0.09846 0.09846 0.09846 0.09846 0.01545 ( 9) 0.098 0.015
390 - 0.09846 0.09846 0.09846 0.09846 0.09846 0.09846 0.09846 0.09846 0.09846 0.09846 0.01545 ( 9) 0.098 0.015
391 - 0.09846 0.09846 0.09846 0.09846 0.09846 0.09846 0.09846 0.09846 0.09846 0.09846 0.01545 ( 9) 0.098 0.015
392 - 0.09846 0.09846 0.09846 0.09846 0.09846 0.09846 0.09846 0.09846 0.09846 0.09846 0.01545 ( 9) 0.098 0.015
393 - 0.09846 0.09846 0.09846 0.09846 0.09846 0.09846 0.09846 0.09846 0.09846 0.09846 0.01545 ( 9) 0.098 0.015
394 - 0.10805 0.10805 0.10805 0.10802 0.10785 0.10713 0.10485 0.09884 0.08538 0.05965 0.00413 ( 1) 0.060 0.004
395 - 0.00000 0.00000 0.00000 0.00000 0.00001 0.00012 0.00152 0.01312 0.08757 0.50648 0.39118 (10) 0.825 0.391
396 G 0.00000 0.00000 0.00000 0.00000 0.00000 0.00000 0.00000 0.00000 0.00431 0.98247 0.01322 (10) 0.499 0.013
397 S 0.00000 0.00000 0.00000 0.00000 0.00001 0.00072 0.02374 0.27638 0.65199 0.04716 0.00000 ( 9) 0.161 0.000
398 T 0.00000 0.00000 0.00000 0.00000 0.00000 0.00000 0.00000 0.00002 0.01174 0.95813 0.03011 (10) 0.513 0.030
399 K 0.14652 0.14651 0.14647 0.14593 0.14269 0.12995 0.09584 0.04121 0.00486 0.00002 0.00000 ( 1) 0.007 0.000
400 R 0.00000 0.00000 0.00013 0.00158 0.01041 0.04559 0.14373 0.31185 0.37145 0.11517 0.00010 ( 9) 0.148 0.000
401 A 0.00000 0.00000 0.00000 0.00000 0.00000 0.00000 0.00002 0.00284 0.12902 0.86408 0.00403 (10) 0.451 0.004
402 L 0.00000 0.00000 0.00000 0.00001 0.00030 0.00582 0.05960 0.30519 0.53706 0.09203 0.00000 ( 9) 0.164 0.000
403 P 0.00000 0.00000 0.00000 0.00000 0.00000 0.00002 0.00201 0.07786 0.65058 0.26952 0.00000 ( 9) 0.255 0.000
404 T 0.00000 0.00000 0.00000 0.00000 0.00000 0.00000 0.00000 0.00000 0.00324 0.98829 0.00847 (10) 0.495 0.008
405 G 0.00000 0.00000 0.00000 0.00000 0.00000 0.00000 0.00000 0.00000 0.00000 0.00003 0.99997 (11) 1.433 1.000
406 T 0.00000 0.00000 0.00000 0.00000 0.00000 0.00000 0.00001 0.00476 0.27730 0.71788 0.00004 (10) 0.401 0.000
407 S 0.00000 0.00000 0.00000 0.00000 0.00000 0.00000 0.00000 0.00004 0.03465 0.96508 0.00023 (10) 0.478 0.000
408 - 0.09846 0.09846 0.09846 0.09846 0.09846 0.09846 0.09846 0.09846 0.09846 0.09846 0.01545 ( 9) 0.098 0.015
409 S 0.00000 0.00000 0.00000 0.00000 0.00000 0.00000 0.00000 0.00001 0.00974 0.98257 0.00768 (10) 0.492 0.008
410 S 0.00000 0.00000 0.00000 0.00000 0.00000 0.00000 0.00000 0.00007 0.02320 0.95665 0.02008 (10) 0.500 0.020
411 P 0.00000 0.00000 0.00000 0.00000 0.00000 0.00001 0.00175 0.06946 0.61983 0.30894 0.00001 ( 9) 0.268 0.000
412 Q 0.00000 0.00000 0.00000 0.00000 0.00000 0.00000 0.00000 0.00000 0.00353 0.96792 0.02855 (10) 0.514 0.029
413 P 0.00000 0.00000 0.00000 0.00000 0.00000 0.00000 0.00000 0.00000 0.00004 0.14386 0.85610 (11) 1.297 0.856
414 K 0.00000 0.00000 0.00000 0.00000 0.00001 0.00060 0.01993 0.24473 0.66370 0.07103 0.00000 ( 9) 0.172 0.000
415 K 0.00000 0.00000 0.00000 0.00002 0.00068 0.01269 0.11766 0.45707 0.40059 0.01129 0.00000 ( 8) 0.112 0.000
416 K 0.00000 0.00001 0.00031 0.00384 0.02500 0.10458 0.28400 0.40765 0.17108 0.00354 0.00000 ( 8) 0.067 0.000
417 P 0.00000 0.00000 0.00000 0.00000 0.00000 0.00000 0.00000 0.00000 0.00296 0.67612 0.32092 (10) 0.790 0.321
418 - 0.09862 0.09862 0.09862 0.09862 0.09861 0.09861 0.09858 0.09850 0.09832 0.09781 0.01510 ( 1) 0.097 0.015
419 L 0.00000 0.00000 0.00000 0.00000 0.00000 0.00000 0.00000 0.00002 0.01607 0.97071 0.01320 (10) 0.496 0.013
420 D 0.00000 0.00000 0.00000 0.00000 0.00000 0.00002 0.00191 0.07502 0.64451 0.27853 0.00000 ( 9) 0.258 0.000
421 G 0.00000 0.00000 0.00000 0.00000 0.00000 0.00000 0.00000 0.00027 0.03822 0.93835 0.02316 (10) 0.498 0.023
422 E 0.00000 0.00001 0.00025 0.00312 0.02038 0.08649 0.24604 0.40134 0.23171 0.01066 0.00000 ( 8) 0.080 0.000
423 Y 0.13817 0.13817 0.13814 0.13782 0.13588 0.12807 0.10561 0.06185 0.01587 0.00044 0.00000 ( 1) 0.011 0.000
424 F 0.00000 0.00001 0.00031 0.00390 0.02538 0.10607 0.28718 0.40826 0.16590 0.00299 0.00000 ( 8) 0.066 0.000
425 T 0.00000 0.00001 0.00035 0.00436 0.02832 0.11728 0.30831 0.40446 0.13535 0.00157 0.00000 ( 8) 0.060 0.000
426 L 0.13827 0.13827 0.13824 0.13792 0.13596 0.12809 0.10550 0.06160 0.01572 0.00043 0.00000 ( 1) 0.011 0.000
427 K 0.00000 0.00000 0.00000 0.00001 0.00057 0.01079 0.10250 0.42587 0.44133 0.01893 0.00000 ( 9) 0.120 0.000
428 I 0.00000 0.00001 0.00035 0.00444 0.02880 0.11914 0.31185 0.40397 0.13014 0.00131 0.00000 ( 8) 0.059 0.000
429 R 0.00000 0.00000 0.00020 0.00253 0.01658 0.07113 0.20977 0.37919 0.28954 0.03105 0.00000 ( 8) 0.098 0.000
430 G 0.14342 0.14342 0.14338 0.14294 0.14024 0.12956 0.10009 0.04893 0.00795 0.00007 0.00000 ( 1) 0.008 0.000
431 R 0.00000 0.00000 0.00000 0.00000 0.00000 0.00000 0.00000 0.00010 0.02937 0.95873 0.01180 (10) 0.490 0.012
432 E 0.00000 0.00000 0.00000 0.00000 0.00000 0.00000 0.00000 0.00000 0.00097 0.87657 0.12246 (10) 0.603 0.122
433 R 0.00000 0.00000 0.00000 0.00000 0.00000 0.00002 0.00252 0.09330 0.69586 0.20830 0.00000 ( 9) 0.234 0.000
434 F 0.00000 0.00000 0.00000 0.00000 0.00000 0.00000 0.00000 0.00031 0.06400 0.93452 0.00117 (10) 0.469 0.001
435 E 0.00000 0.00000 0.00000 0.00000 0.00000 0.00000 0.00037 0.03808 0.63856 0.32299 0.00000 ( 9) 0.276 0.000
436 M 0.00000 0.00000 0.00000 0.00000 0.00000 0.00000 0.00032 0.03408 0.61938 0.34622 0.00000 ( 9) 0.284 0.000
437 F 0.00000 0.00000 0.00000 0.00000 0.00000 0.00002 0.00244 0.09115 0.69438 0.21201 0.00000 ( 9) 0.236 0.000
438 R 0.00000 0.00000 0.00000 0.00000 0.00000 0.00000 0.00000 0.00001 0.00626 0.73441 0.25932 (10) 0.731 0.259
439 E 0.00000 0.00000 0.00000 0.00000 0.00000 0.00000 0.00000 0.00178 0.21647 0.78172 0.00002 (10) 0.421 0.000
440 L 0.00000 0.00000 0.00000 0.00001 0.00024 0.00475 0.04978 0.27045 0.54694 0.12782 0.00001 ( 9) 0.181 0.000
441 N 0.14280 0.14280 0.14276 0.14233 0.13974 0.12943 0.10086 0.05049 0.00871 0.00009 0.00000 ( 1) 0.008 0.000
442 E 0.00000 0.00000 0.00000 0.00000 0.00001 0.00072 0.02371 0.27537 0.65059 0.04960 0.00000 ( 9) 0.161 0.000
443 A 0.14698 0.14698 0.14693 0.14638 0.14305 0.12996 0.09512 0.04008 0.00451 0.00002 0.00000 ( 1) 0.007 0.000
444 L 0.13440 0.13440 0.13438 0.13413 0.13260 0.12644 0.10829 0.07045 0.02360 0.00131 0.00000 ( 1) 0.013 0.000
445 E 0.14528 0.14528 0.14523 0.14474 0.14172 0.12983 0.09761 0.04429 0.00599 0.00003 0.00000 ( 1) 0.007 0.000
446 L 0.00000 0.00000 0.00000 0.00000 0.00000 0.00000 0.00000 0.00083 0.07805 0.91561 0.00551 (10) 0.469 0.006
447 K 0.00000 0.00000 0.00000 0.00000 0.00001 0.00070 0.02295 0.26971 0.65435 0.05229 0.00000 ( 9) 0.163 0.000
448 D 0.00000 0.00001 0.00030 0.00377 0.02455 0.10285 0.28064 0.40796 0.17610 0.00382 0.00000 ( 8) 0.068 0.000
449 - 0.09846 0.09846 0.09846 0.09846 0.09846 0.09846 0.09846 0.09846 0.09846 0.09846 0.01545 ( 9) 0.098 0.015
450 T 0.00000 0.00000 0.00000 0.00001 0.00060 0.01138 0.10722 0.43558 0.42858 0.01663 0.00000 ( 8) 0.118 0.000
451 Q 0.00000 0.00000 0.00000 0.00000 0.00000 0.00000 0.00000 0.00000 0.00055 0.88141 0.11804 (10) 0.599 0.118
452 A 0.00000 0.00000 0.00000 0.00000 0.00000 0.00000 0.00000 0.00000 0.00001 0.08517 0.91482 (11) 1.353 0.915
453 E 0.00000 0.00000 0.00000 0.00000 0.00000 0.00000 0.00000 0.00003 0.01795 0.97217 0.00986 (10) 0.492 0.010
454 K 0.00000 0.00000 0.00000 0.00000 0.00000 0.00000 0.00014 0.01628 0.40769 0.57587 0.00002 (10) 0.356 0.000
455 D 0.00000 0.00000 0.00000 0.00000 0.00000 0.00000 0.00004 0.01079 0.45747 0.53170 0.00000 (10) 0.343 0.000
456 S 0.00000 0.00000 0.00000 0.00000 0.00000 0.00000 0.00000 0.00030 0.03992 0.93120 0.02859 (10) 0.503 0.029
457 G 0.00000 0.00000 0.00000 0.00000 0.00000 0.00000 0.00000 0.00019 0.04668 0.94975 0.00338 (10) 0.477 0.003
458 E 0.00000 0.00000 0.00000 0.00000 0.00000 0.00001 0.00147 0.06051 0.58750 0.35050 0.00001 ( 9) 0.282 0.000
459 S 0.00000 0.00000 0.00000 0.00000 0.00000 0.00000 0.00000 0.00000 0.01243 0.98683 0.00074 (10) 0.485 0.001
460 R 0.00000 0.00000 0.00000 0.00000 0.00000 0.00000 0.00000 0.00000 0.00161 0.94258 0.05581 (10) 0.540 0.056
461 A 0.00000 0.00000 0.00000 0.00000 0.00000 0.00000 0.00000 0.00013 0.03514 0.95730 0.00743 (10) 0.484 0.007
462 H 0.00000 0.00000 0.00000 0.00000 0.00000 0.00005 0.00529 0.16253 0.76100 0.07114 0.00000 ( 9) 0.184 0.000
463 S 0.00000 0.00000 0.00000 0.00000 0.00000 0.00000 0.00001 0.00412 0.25443 0.74139 0.00005 (10) 0.408 0.000
464 S 0.00000 0.00001 0.00037 0.00459 0.02978 0.12283 0.31852 0.40196 0.12094 0.00100 0.00000 ( 8) 0.057 0.000
465 Y 0.00000 0.00000 0.00000 0.00000 0.00000 0.00000 0.00000 0.00200 0.23443 0.76355 0.00002 (10) 0.415 0.000
466 L 0.00000 0.00000 0.00000 0.00000 0.00000 0.00000 0.00000 0.00003 0.01659 0.97169 0.01169 (10) 0.494 0.012
467 K 0.14661 0.14660 0.14656 0.14602 0.14276 0.12996 0.09570 0.04099 0.00479 0.00002 0.00000 ( 1) 0.007 0.000
468 S 0.00000 0.00000 0.00000 0.00000 0.00000 0.00000 0.00000 0.00149 0.12645 0.87124 0.00081 (10) 0.449 0.001
469 K 0.00000 0.00001 0.00037 0.00458 0.02970 0.12251 0.31782 0.40183 0.12212 0.00108 0.00000 ( 8) 0.058 0.000
470 K 0.00000 0.00001 0.00036 0.00448 0.02909 0.12022 0.31378 0.40329 0.12754 0.00123 0.00000 ( 8) 0.059 0.000
471 G 0.00000 0.00000 0.00000 0.00000 0.00000 0.00000 0.00007 0.00979 0.31324 0.67684 0.00006 (10) 0.388 0.000
472 Q 0.00000 0.00000 0.00000 0.00000 0.00000 0.00000 0.00000 0.00030 0.06388 0.93470 0.00112 (10) 0.469 0.001
473 S 0.00000 0.00000 0.00020 0.00253 0.01659 0.07123 0.21066 0.38255 0.28946 0.02677 0.00000 ( 8) 0.097 0.000
474 T 0.00000 0.00000 0.00000 0.00000 0.00001 0.00072 0.02365 0.27481 0.65066 0.05015 0.00000 ( 9) 0.162 0.000
475 S 0.00000 0.00000 0.00000 0.00000 0.00001 0.00061 0.02034 0.24853 0.66369 0.06683 0.00000 ( 9) 0.170 0.000
476 R 0.00000 0.00000 0.00000 0.00000 0.00000 0.00000 0.00000 0.00000 0.00471 0.98344 0.01185 (10) 0.498 0.012
477 H 0.00000 0.00000 0.00000 0.00000 0.00000 0.00000 0.00007 0.00926 0.29665 0.69393 0.00009 (10) 0.393 0.000
478 K 0.00000 0.00000 0.00000 0.00000 0.00000 0.00010 0.00405 0.07683 0.52757 0.39141 0.00004 ( 9) 0.292 0.000
479 K 0.00000 0.00000 0.00000 0.00001 0.00031 0.00602 0.06149 0.31197 0.53542 0.08477 0.00000 ( 9) 0.161 0.000
480 - 0.10926 0.10926 0.10926 0.10923 0.10904 0.10823 0.10565 0.09884 0.08366 0.05474 0.00283 ( 1) 0.056 0.003
481 L 0.00000 0.00000 0.00000 0.00000 0.00000 0.00000 0.00000 0.00000 0.00000 0.00037 0.99963 (11) 1.433 1.000
482 M 0.00000 0.00000 0.00000 0.00000 0.00000 0.00000 0.00000 0.00000 0.00437 0.99321 0.00241 (10) 0.489 0.002
483 I 0.00000 0.00000 0.00000 0.00000 0.00000 0.00000 0.00000 0.00000 0.00003 0.50286 0.49712 (10) 0.958 0.497
484 K 0.14670 0.14670 0.14666 0.14611 0.14284 0.12996 0.09556 0.04075 0.00470 0.00002 0.00000 ( 1) 0.007 0.000
485 R 0.00000 0.00000 0.00000 0.00000 0.00000 0.00000 0.00000 0.00000 0.00203 0.74860 0.24937 (10) 0.723 0.249
486 E 0.00000 0.00000 0.00000 0.00001 0.00059 0.01113 0.10524 0.43126 0.43391 0.01785 0.00000 ( 9) 0.119 0.000
487 G 0.00000 0.00000 0.00000 0.00000 0.00000 0.00001 0.00114 0.04910 0.53435 0.41538 0.00002 ( 9) 0.303 0.000
488 P 0.00000 0.00000 0.00000 0.00000 0.00000 0.00000 0.00000 0.00013 0.03504 0.95752 0.00731 (10) 0.484 0.007
489 D 0.15003 0.15003 0.14997 0.14931 0.14534 0.12990 0.09012 0.03275 0.00254 0.00000 0.00000 ( 1) 0.006 0.000
490 S 0.13272 0.13272 0.13270 0.13248 0.13112 0.12559 0.10915 0.07397 0.02752 0.00203 0.00000 ( 1) 0.014 0.000
491 D 0.00000 0.00001 0.00044 0.00553 0.03571 0.14470 0.35418 0.38146 0.07772 0.00025 0.00000 ( 8) 0.049 0.000
Positively selected sites
	Prob(w>1) mean w
44 Q 0.994** 1.428
49 S 0.883 1.323
68 Q 0.999** 1.432
71 V 0.963* 1.399
76 - 0.594 1.036
79 T 1.000** 1.433
80 P 1.000** 1.433
81 L 0.891 1.331
84 P 0.979* 1.413
85 N 0.738 1.183
88 S 0.999** 1.432
99 P 0.722 1.170
100 E 1.000** 1.433
101 D 0.833 1.276
102 V 0.882 1.322
103 A 1.000** 1.433
104 N 0.684 1.135
107 D 0.998** 1.431
108 D 0.995** 1.429
109 - 0.777 1.221
110 - 0.645 1.090
111 - 1.000** 1.433
112 P 0.976* 1.411
113 D 0.993** 1.427
115 A 0.988* 1.422
116 L 0.998** 1.432
117 Q 1.000** 1.433
118 V 0.951* 1.387
119 P 1.000** 1.433
120 A 0.901 1.340
122 A 0.705 1.154
123 I 0.682 1.130
124 T 0.502 0.950
125 - 0.955* 1.391
126 - 0.989* 1.423
128 G 0.990** 1.424
129 D 0.970* 1.405
131 V 0.996** 1.430
132 T 0.962* 1.397
133 E 0.904 1.342
136 A 0.983* 1.418
141 P 0.957* 1.393
151 S 0.648 1.100
159 Q 0.529 0.988
161 S 1.000** 1.433
170 H 0.861 1.302
184 P 1.000** 1.433
240 - 0.982* 1.417
296 K 0.996** 1.430
382 L 0.997** 1.430
405 G 1.000** 1.433
413 P 0.856 1.297
452 A 0.915 1.353
481 L 1.000** 1.433
lnL = -22642.927182
Bayes Empirical Bayes (BEB) probabilities for 11 classes (class) & postmean_w
(amino acids refer to 1st sequence: Nannospalax_judaei)
1 - 0.40121 0.09441 0.06615 0.05308 0.04547 0.04059 0.03739 0.03549 0.03510 0.04110 0.15001 ( 1) 0.457 +- 0.512
2 - 0.40121 0.09441 0.06615 0.05308 0.04547 0.04059 0.03739 0.03549 0.03510 0.04110 0.15001 ( 1) 0.457 +- 0.512
3 - 0.40121 0.09441 0.06615 0.05308 0.04547 0.04059 0.03739 0.03549 0.03510 0.04110 0.15001 ( 1) 0.457 +- 0.512
4 - 0.40121 0.09441 0.06615 0.05308 0.04547 0.04059 0.03739 0.03549 0.03510 0.04110 0.15001 ( 1) 0.457 +- 0.512
5 - 0.40121 0.09441 0.06615 0.05308 0.04547 0.04059 0.03739 0.03549 0.03510 0.04110 0.15001 ( 1) 0.457 +- 0.512
6 - 0.40121 0.09441 0.06615 0.05308 0.04547 0.04059 0.03739 0.03549 0.03510 0.04110 0.15001 ( 1) 0.457 +- 0.512
7 - 0.40121 0.09441 0.06615 0.05308 0.04547 0.04059 0.03739 0.03549 0.03510 0.04110 0.15001 ( 1) 0.457 +- 0.512
8 - 0.40121 0.09441 0.06615 0.05308 0.04547 0.04059 0.03739 0.03549 0.03510 0.04110 0.15001 ( 1) 0.457 +- 0.512
9 - 0.10024 0.06326 0.06623 0.06689 0.06643 0.06555 0.06472 0.06447 0.06588 0.07851 0.29783 (11) 0.788 +- 0.528
10 - 0.10314 0.06502 0.06797 0.06852 0.06787 0.06676 0.06567 0.06513 0.06622 0.07847 0.28523 (11) 0.773 +- 0.524
11 - 0.04056 0.03111 0.03831 0.04444 0.04978 0.05460 0.05924 0.06420 0.07078 0.09026 0.45671 (11) 1.002 +- 0.503
12 - 0.00328 0.00664 0.01238 0.01868 0.02542 0.03262 0.04044 0.04929 0.06042 0.08496 0.66586 (11) 1.234 +- 0.398
13 - 0.00285 0.00587 0.01111 0.01701 0.02346 0.03050 0.03828 0.04720 0.05849 0.08311 0.68212 (11) 1.249 +- 0.389
14 - 0.00663 0.01259 0.02202 0.03118 0.03981 0.04793 0.05578 0.06383 0.07349 0.09704 0.54970 (11) 1.126 +- 0.443
15 - 0.00396 0.00797 0.01472 0.02196 0.02951 0.03732 0.04553 0.05454 0.06562 0.09045 0.62843 (11) 1.201 +- 0.413
16 - 0.53916 0.11363 0.07154 0.05175 0.04010 0.03249 0.02726 0.02365 0.02145 0.02315 0.05580 ( 1) 0.275 +- 0.379
17 - 0.07383 0.04856 0.05298 0.05575 0.05766 0.05922 0.06082 0.06297 0.06683 0.08262 0.37875 (11) 0.892 +- 0.530
18 - 0.00397 0.00791 0.01451 0.02153 0.02883 0.03640 0.04439 0.05324 0.06421 0.08879 0.63621 (11) 1.208 +- 0.411
19 - 0.00369 0.00746 0.01387 0.02083 0.02816 0.03584 0.04401 0.05305 0.06424 0.08910 0.63973 (11) 1.212 +- 0.408
20 - 0.00574 0.01110 0.01975 0.02842 0.03686 0.04504 0.05314 0.06162 0.07182 0.09593 0.57060 (11) 1.147 +- 0.436
21 - 0.52518 0.11205 0.07141 0.05228 0.04098 0.03358 0.02848 0.02497 0.02288 0.02493 0.06327 ( 1) 0.291 +- 0.395
22 - 0.54045 0.11366 0.07141 0.05156 0.03988 0.03226 0.02703 0.02343 0.02124 0.02293 0.05615 ( 1) 0.275 +- 0.379
23 - 0.03442 0.02579 0.03167 0.03709 0.04230 0.04747 0.05286 0.05891 0.06685 0.08778 0.51487 (11) 1.063 +- 0.492
24 - 0.10518 0.06571 0.06816 0.06826 0.06727 0.06591 0.06467 0.06406 0.06514 0.07729 0.28835 (11) 0.774 +- 0.527
25 - 0.54161 0.11360 0.07124 0.05137 0.03971 0.03212 0.02692 0.02334 0.02118 0.02288 0.05604 ( 1) 0.274 +- 0.379
26 - 0.09827 0.06190 0.06478 0.06548 0.06515 0.06446 0.06387 0.06389 0.06561 0.07860 0.30798 (11) 0.800 +- 0.530
27 - 0.08900 0.05760 0.06173 0.06371 0.06454 0.06482 0.06503 0.06570 0.06795 0.08178 0.31813 (11) 0.820 +- 0.526
28 - 0.07238 0.04812 0.05298 0.05615 0.05839 0.06019 0.06196 0.06421 0.06811 0.08402 0.37349 (11) 0.889 +- 0.527
29 - 0.56437 0.11583 0.07111 0.05023 0.03805 0.03018 0.02482 0.02114 0.01885 0.02004 0.04537 ( 1) 0.250 +- 0.354
30 - 0.07935 0.05210 0.05665 0.05931 0.06093 0.06208 0.06317 0.06474 0.06793 0.08295 0.35077 (11) 0.861 +- 0.528
31 - 0.10405 0.06564 0.06864 0.06919 0.06851 0.06732 0.06614 0.06549 0.06645 0.07854 0.28003 (11) 0.768 +- 0.523
32 - 0.57005 0.11654 0.07125 0.05010 0.03778 0.02981 0.02438 0.02064 0.01829 0.01931 0.04186 ( 1) 0.243 +- 0.345
33 - 0.11987 0.07351 0.07484 0.07355 0.07113 0.06839 0.06584 0.06400 0.06386 0.07438 0.25063 (11) 0.723 +- 0.519
34 - 0.10695 0.06693 0.06949 0.06961 0.06855 0.06706 0.06564 0.06480 0.06562 0.07748 0.27786 (11) 0.762 +- 0.524
35 - 0.08320 0.05398 0.05808 0.06025 0.06142 0.06215 0.06289 0.06416 0.06708 0.08170 0.34508 (11) 0.851 +- 0.530
36 - 0.56895 0.11709 0.07194 0.05074 0.03831 0.03022 0.02467 0.02082 0.01836 0.01927 0.03963 ( 1) 0.241 +- 0.340
37 - 0.07931 0.05192 0.05634 0.05891 0.06050 0.06164 0.06276 0.06438 0.06765 0.08274 0.35384 (11) 0.864 +- 0.529
38 - 0.00597 0.01152 0.02043 0.02931 0.03788 0.04613 0.05423 0.06266 0.07275 0.09679 0.56233 (11) 1.139 +- 0.438
39 - 0.13152 0.08000 0.08068 0.07844 0.07494 0.07108 0.06743 0.06449 0.06324 0.07232 0.21587 (11) 0.677 +- 0.506
40 - 0.59281 0.11893 0.07129 0.04909 0.03622 0.02794 0.02232 0.01844 0.01594 0.01641 0.03060 ( 1) 0.218 +- 0.313
41 M 0.96858 0.02857 0.00255 0.00027 0.00003 0.00000 0.00000 0.00000 0.00000 0.00000 0.00000 ( 1) 0.053 +- 0.020
42 E 0.37045 0.35886 0.18135 0.06358 0.01885 0.00512 0.00133 0.00034 0.00009 0.00003 0.00000 ( 1) 0.152 +- 0.105
43 E 0.00006 0.01514 0.10575 0.21389 0.23837 0.18836 0.11978 0.06614 0.03363 0.01844 0.00044 ( 5) 0.489 +- 0.171
44 Q 0.00000 0.00000 0.00000 0.00001 0.00010 0.00072 0.00323 0.01019 0.02512 0.05864 0.90199 (11) 1.440 +- 0.183
45 Q 0.00136 0.05177 0.17475 0.23999 0.21354 0.14780 0.08729 0.04656 0.02350 0.01305 0.00039 ( 4) 0.438 +- 0.175
46 S 0.00000 0.00044 0.00527 0.02122 0.04979 0.08480 0.11721 0.14062 0.15448 0.18010 0.24608 (11) 0.931 +- 0.358
47 D 0.26243 0.34035 0.22867 0.10582 0.04110 0.01450 0.00485 0.00158 0.00052 0.00019 0.00000 ( 2) 0.190 +- 0.125
48 L 0.00206 0.07019 0.21164 0.25953 0.20632 0.12778 0.06767 0.03245 0.01478 0.00743 0.00014 ( 4) 0.406 +- 0.164
49 S 0.00000 0.00000 0.00000 0.00016 0.00189 0.01031 0.03339 0.07548 0.13283 0.21910 0.52684 (11) 1.196 +- 0.329
50 I 0.00000 0.00000 0.00034 0.00500 0.02571 0.07122 0.13169 0.18417 0.21296 0.24108 0.12782 (10) 0.878 +- 0.273
51 E 0.03576 0.27495 0.34160 0.20846 0.09101 0.03298 0.01070 0.00325 0.00097 0.00033 0.00000 ( 3) 0.271 +- 0.124
52 P 0.00228 0.07412 0.21580 0.25844 0.20269 0.12501 0.06649 0.03228 0.01498 0.00773 0.00018 ( 4) 0.403 +- 0.166
53 P 0.75345 0.15992 0.05677 0.01961 0.00671 0.00230 0.00080 0.00028 0.00010 0.00004 0.00000 ( 1) 0.088 +- 0.080
54 L 0.92367 0.06065 0.01200 0.00275 0.00068 0.00018 0.00005 0.00001 0.00000 0.00000 0.00000 ( 1) 0.060 +- 0.038
55 S 0.93228 0.05528 0.00984 0.00202 0.00045 0.00010 0.00003 0.00001 0.00000 0.00000 0.00000 ( 1) 0.058 +- 0.034
56 Q 0.94356 0.04759 0.00725 0.00129 0.00025 0.00005 0.00001 0.00000 0.00000 0.00000 0.00000 ( 1) 0.057 +- 0.030
57 E 0.69504 0.21936 0.06506 0.01595 0.00360 0.00078 0.00017 0.00004 0.00001 0.00000 0.00000 ( 1) 0.092 +- 0.073
58 T 0.33402 0.25876 0.18565 0.10849 0.05754 0.02898 0.01420 0.00690 0.00340 0.00195 0.00012 ( 1) 0.201 +- 0.161
59 F 0.91577 0.06546 0.01403 0.00347 0.00092 0.00026 0.00007 0.00002 0.00001 0.00000 0.00000 ( 1) 0.061 +- 0.041
60 S 0.62707 0.18955 0.09521 0.04621 0.02209 0.01051 0.00501 0.00242 0.00120 0.00070 0.00005 ( 1) 0.122 +- 0.123
61 D 0.00817 0.17350 0.33183 0.26271 0.13713 0.05669 0.02036 0.00672 0.00214 0.00076 0.00000 ( 3) 0.315 +- 0.131
62 L 0.86456 0.09028 0.02824 0.01018 0.00394 0.00160 0.00068 0.00030 0.00014 0.00007 0.00000 ( 1) 0.071 +- 0.064
63 W 0.90581 0.07111 0.01669 0.00451 0.00130 0.00040 0.00012 0.00004 0.00001 0.00001 0.00000 ( 1) 0.063 +- 0.045
64 K 0.00000 0.00001 0.00071 0.00765 0.03228 0.07830 0.13260 0.17578 0.19799 0.22341 0.15126 (10) 0.886 +- 0.294
65 L 0.62144 0.19309 0.09765 0.04701 0.02205 0.01021 0.00471 0.00219 0.00104 0.00058 0.00003 ( 1) 0.123 +- 0.122
66 L 0.90036 0.07396 0.01820 0.00516 0.00157 0.00050 0.00017 0.00006 0.00002 0.00001 0.00000 ( 1) 0.064 +- 0.047
67 P 0.72955 0.16789 0.06448 0.02403 0.00886 0.00326 0.00121 0.00046 0.00018 0.00008 0.00000 ( 1) 0.093 +- 0.087
68 Q 0.00000 0.00000 0.00000 0.00000 0.00002 0.00016 0.00095 0.00377 0.01134 0.03156 0.95220 (11) 1.471 +- 0.128
69 N 0.00000 0.00000 0.00004 0.00143 0.01225 0.04762 0.11077 0.18073 0.23094 0.27721 0.13901 (10) 0.908 +- 0.266
70 N 0.00000 0.00043 0.01135 0.05819 0.13321 0.18991 0.19942 0.17045 0.12766 0.09860 0.01078 ( 7) 0.663 +- 0.194
71 V 0.00000 0.00000 0.00000 0.00008 0.00073 0.00364 0.01177 0.02824 0.05531 0.10578 0.79443 (11) 1.370 +- 0.259
72 L 0.02261 0.13362 0.22616 0.22036 0.16466 0.10574 0.06188 0.03425 0.01857 0.01139 0.00077 ( 3) 0.381 +- 0.188
73 - 0.40121 0.09441 0.06615 0.05308 0.04547 0.04059 0.03739 0.03549 0.03510 0.04110 0.15001 ( 1) 0.457 +- 0.512
74 - 0.40121 0.09441 0.06615 0.05308 0.04547 0.04059 0.03739 0.03549 0.03510 0.04110 0.15001 ( 1) 0.457 +- 0.512
75 - 0.40121 0.09441 0.06615 0.05308 0.04547 0.04059 0.03739 0.03549 0.03510 0.04110 0.15001 ( 1) 0.457 +- 0.512
76 - 0.00117 0.00288 0.00627 0.01074 0.01627 0.02287 0.03068 0.04004 0.05213 0.07733 0.73961 (11) 1.303 +- 0.349
77 - 0.00535 0.01040 0.01861 0.02693 0.03512 0.04317 0.05124 0.05979 0.07015 0.09434 0.58491 (11) 1.160 +- 0.431
78 S 0.00000 0.00001 0.00036 0.00376 0.01645 0.04338 0.08219 0.12422 0.16164 0.21294 0.35504 (11) 1.052 +- 0.352
79 T 0.00000 0.00000 0.00000 0.00000 0.00000 0.00001 0.00012 0.00064 0.00261 0.00955 0.98707 (11) 1.492 +- 0.066
80 P 0.00000 0.00000 0.00000 0.00000 0.00000 0.00003 0.00020 0.00097 0.00354 0.01191 0.98334 (11) 1.490 +- 0.076
81 L 0.00000 0.00000 0.00003 0.00042 0.00248 0.00874 0.02185 0.04314 0.07275 0.12392 0.72667 (11) 1.322 +- 0.296
82 S 0.00000 0.00023 0.00487 0.02520 0.06536 0.11322 0.15120 0.16953 0.17017 0.17839 0.12183 (10) 0.824 +- 0.299
83 - 0.48867 0.10803 0.07119 0.05378 0.04342 0.03657 0.03181 0.02855 0.02674 0.02970 0.08153 ( 1) 0.332 +- 0.428
84 P 0.00000 0.00000 0.00000 0.00006 0.00045 0.00187 0.00556 0.01315 0.02666 0.05495 0.89730 (11) 1.436 +- 0.193
85 N 0.00002 0.00037 0.00172 0.00453 0.00907 0.01548 0.02388 0.03453 0.04847 0.07596 0.78597 (11) 1.348 +- 0.301
86 - 0.42952 0.09926 0.06831 0.05384 0.04531 0.03973 0.03596 0.03354 0.03260 0.03753 0.12441 ( 1) 0.413 +- 0.486
87 - 0.43498 0.10015 0.06867 0.05393 0.04522 0.03951 0.03564 0.03313 0.03209 0.03682 0.11986 ( 1) 0.405 +- 0.481
88 S 0.00000 0.00000 0.00000 0.00000 0.00002 0.00019 0.00097 0.00346 0.00980 0.02648 0.95908 (11) 1.475 +- 0.120
89 M 0.00000 0.00176 0.02112 0.07229 0.13431 0.17436 0.17956 0.15831 0.12672 0.10730 0.02427 ( 7) 0.669 +- 0.226
90 - 0.40121 0.09441 0.06615 0.05308 0.04547 0.04059 0.03739 0.03549 0.03510 0.04110 0.15001 ( 1) 0.457 +- 0.512
91 - 0.40121 0.09441 0.06615 0.05308 0.04547 0.04059 0.03739 0.03549 0.03510 0.04110 0.15001 ( 1) 0.457 +- 0.512
92 - 0.40121 0.09441 0.06615 0.05308 0.04547 0.04059 0.03739 0.03549 0.03510 0.04110 0.15001 ( 1) 0.457 +- 0.512
93 E 0.00000 0.00046 0.00883 0.04067 0.09410 0.14562 0.17393 0.17464 0.15718 0.14803 0.05654 ( 8) 0.742 +- 0.253
94 D 0.00000 0.00001 0.00070 0.00667 0.02681 0.06472 0.11207 0.15470 0.18380 0.22094 0.22959 (11) 0.950 +- 0.328
95 L 0.00076 0.01879 0.07198 0.13037 0.16342 0.16499 0.14503 0.11651 0.08921 0.07514 0.02380 ( 6) 0.595 +- 0.249
96 L 0.00000 0.00002 0.00071 0.00584 0.02206 0.05243 0.09211 0.13160 0.16408 0.20920 0.32195 (11) 1.021 +- 0.352
97 L 0.09093 0.20448 0.23662 0.18731 0.12359 0.07357 0.04119 0.02230 0.01201 0.00741 0.00057 ( 3) 0.318 +- 0.189
98 S 0.00000 0.00069 0.00778 0.02958 0.06556 0.10539 0.13723 0.15483 0.15968 0.17448 0.16478 (10) 0.854 +- 0.330
99 P 0.00000 0.00001 0.00028 0.00210 0.00793 0.01998 0.03869 0.06273 0.09081 0.13746 0.64002 (11) 1.255 +- 0.337
100 E 0.00000 0.00000 0.00000 0.00000 0.00000 0.00001 0.00008 0.00044 0.00180 0.00678 0.99089 (11) 1.495 +- 0.056
101 D 0.00000 0.00000 0.00002 0.00039 0.00321 0.01352 0.03675 0.07387 0.12084 0.19206 0.55934 (11) 1.213 +- 0.333
102 V 0.00000 0.00000 0.00002 0.00040 0.00259 0.00966 0.02492 0.04983 0.08395 0.14124 0.68739 (11) 1.297 +- 0.308
103 A 0.00000 0.00000 0.00000 0.00000 0.00000 0.00000 0.00000 0.00001 0.00006 0.00044 0.99950 (11) 1.500 +- 0.014
104 N 0.00000 0.00000 0.00001 0.00048 0.00489 0.02259 0.06224 0.12020 0.18205 0.26004 0.34751 (11) 1.068 +- 0.329
105 W 0.00129 0.02776 0.09469 0.15522 0.17806 0.16582 0.13515 0.10102 0.07213 0.05678 0.01209 ( 5) 0.551 +- 0.231
106 L 0.00001 0.00202 0.01788 0.05444 0.09931 0.13486 0.15197 0.15167 0.14114 0.14178 0.10492 ( 7) 0.767 +- 0.309
107 D 0.00000 0.00000 0.00000 0.00000 0.00004 0.00032 0.00161 0.00565 0.01541 0.03955 0.93743 (11) 1.462 +- 0.147
108 D 0.00000 0.00000 0.00000 0.00001 0.00008 0.00058 0.00262 0.00835 0.02102 0.05035 0.91700 (11) 1.450 +- 0.170
109 - 0.00002 0.00026 0.00127 0.00352 0.00735 0.01302 0.02074 0.03086 0.04441 0.07119 0.80737 (11) 1.365 +- 0.285
110 - 0.00023 0.00135 0.00402 0.00815 0.01367 0.02054 0.02883 0.03884 0.05167 0.07779 0.75491 (11) 1.320 +- 0.330
111 - 0.00000 0.00000 0.00000 0.00000 0.00000 0.00002 0.00012 0.00059 0.00228 0.00819 0.98880 (11) 1.493 +- 0.062
112 P 0.00000 0.00000 0.00000 0.00007 0.00050 0.00214 0.00643 0.01519 0.03057 0.06214 0.88295 (11) 1.426 +- 0.205
113 D 0.00000 0.00000 0.00000 0.00001 0.00011 0.00088 0.00397 0.01246 0.03031 0.06928 0.88297 (11) 1.429 +- 0.199
114 E 0.00000 0.00146 0.01791 0.06305 0.12112 0.16335 0.17548 0.16197 0.13617 0.12137 0.03812 ( 7) 0.695 +- 0.243
115 A 0.00000 0.00000 0.00000 0.00002 0.00022 0.00142 0.00566 0.01602 0.03594 0.07709 0.86364 (11) 1.416 +- 0.215
116 L 0.00000 0.00000 0.00000 0.00000 0.00003 0.00029 0.00162 0.00599 0.01682 0.04369 0.93155 (11) 1.459 +- 0.153
117 Q 0.00000 0.00000 0.00000 0.00000 0.00000 0.00000 0.00003 0.00019 0.00091 0.00388 0.99499 (11) 1.497 +- 0.041
118 V 0.00000 0.00000 0.00000 0.00007 0.00087 0.00504 0.01769 0.04375 0.08494 0.15594 0.69169 (11) 1.305 +- 0.297
119 P 0.00000 0.00000 0.00000 0.00000 0.00000 0.00001 0.00007 0.00037 0.00145 0.00538 0.99272 (11) 1.496 +- 0.050
120 A 0.00000 0.00001 0.00014 0.00078 0.00266 0.00663 0.01349 0.02397 0.03921 0.06877 0.84435 (11) 1.397 +- 0.245
121 A 0.39230 0.17595 0.13089 0.09391 0.06623 0.04639 0.03252 0.02300 0.01669 0.01421 0.00791 ( 1) 0.245 +- 0.248
122 A 0.00000 0.00010 0.00096 0.00385 0.00987 0.01953 0.03267 0.04888 0.06855 0.10438 0.71121 (11) 1.299 +- 0.326
123 I 0.00003 0.00053 0.00235 0.00599 0.01163 0.01923 0.02874 0.04029 0.05487 0.08345 0.75289 (11) 1.323 +- 0.321
124 T 0.00050 0.00272 0.00759 0.01443 0.02270 0.03202 0.04220 0.05340 0.06676 0.09441 0.66328 (11) 1.244 +- 0.378
125 - 0.00000 0.00000 0.00005 0.00030 0.00111 0.00301 0.00671 0.01306 0.02339 0.04499 0.90738 (11) 1.440 +- 0.191
126 - 0.00000 0.00000 0.00001 0.00005 0.00024 0.00082 0.00225 0.00525 0.01107 0.02475 0.95556 (11) 1.472 +- 0.131
127 - 0.10267 0.06513 0.06844 0.06927 0.06882 0.06782 0.06675 0.06617 0.06717 0.07936 0.27841 (11) 0.768 +- 0.521
128 G 0.00000 0.00000 0.00000 0.00002 0.00018 0.00105 0.00392 0.01092 0.02480 0.05510 0.90401 (11) 1.441 +- 0.184
129 D 0.00000 0.00000 0.00000 0.00007 0.00062 0.00288 0.00904 0.02157 0.04277 0.08401 0.83903 (11) 1.399 +- 0.235
130 P 0.00001 0.00102 0.00804 0.02552 0.05186 0.08099 0.10671 0.12553 0.13815 0.16421 0.29797 (11) 0.963 +- 0.382
131 V 0.00000 0.00000 0.00000 0.00001 0.00007 0.00040 0.00158 0.00474 0.01179 0.02909 0.95232 (11) 1.471 +- 0.131
132 T 0.00000 0.00000 0.00001 0.00015 0.00087 0.00309 0.00816 0.01754 0.03297 0.06384 0.87337 (11) 1.419 +- 0.216
133 E 0.00000 0.00000 0.00002 0.00032 0.00212 0.00800 0.02092 0.04255 0.07317 0.12609 0.72681 (11) 1.323 +- 0.295
134 T 0.00003 0.00467 0.03718 0.09954 0.15655 0.18022 0.16975 0.13993 0.10651 0.08700 0.01862 ( 6) 0.631 +- 0.225
135 S 0.00012 0.00745 0.04218 0.09664 0.14270 0.16304 0.15808 0.13762 0.11268 0.10032 0.03916 ( 6) 0.655 +- 0.261
136 A 0.00000 0.00000 0.00000 0.00004 0.00033 0.00165 0.00555 0.01414 0.02995 0.06289 0.88545 (11) 1.429 +- 0.201
137 P 0.00000 0.00068 0.00745 0.02754 0.06008 0.09620 0.12612 0.14463 0.15286 0.17245 0.21199 (11) 0.894 +- 0.352
138 V 0.00000 0.00004 0.00137 0.01012 0.03439 0.07398 0.11832 0.15468 0.17729 0.20857 0.22123 (11) 0.934 +- 0.332
139 A 0.00000 0.00263 0.03503 0.11364 0.18651 0.20624 0.17738 0.12926 0.08514 0.05939 0.00478 ( 6) 0.594 +- 0.191
140 P 0.00000 0.00011 0.00268 0.01540 0.04433 0.08498 0.12524 0.15452 0.17015 0.19507 0.20751 (11) 0.911 +- 0.335
141 P 0.00000 0.00000 0.00001 0.00013 0.00092 0.00384 0.01105 0.02473 0.04673 0.08855 0.82405 (11) 1.388 +- 0.246
142 P 0.63549 0.18777 0.09260 0.04432 0.02098 0.00993 0.00473 0.00229 0.00115 0.00068 0.00006 ( 1) 0.120 +- 0.121
143 A 0.00025 0.02539 0.12728 0.21944 0.22653 0.17404 0.11103 0.06284 0.03328 0.01922 0.00069 ( 5) 0.477 +- 0.178
144 T 0.00000 0.00001 0.00077 0.00819 0.03404 0.08141 0.13603 0.17803 0.19810 0.22098 0.14245 (10) 0.877 +- 0.290
145 P 0.00000 0.00004 0.00192 0.01553 0.05288 0.10843 0.15990 0.18825 0.19095 0.19611 0.08600 (10) 0.812 +- 0.261
146 W 0.26038 0.23729 0.19756 0.13223 0.07936 0.04469 0.02422 0.01287 0.00686 0.00422 0.00032 ( 1) 0.240 +- 0.183
147 P 0.56663 0.26146 0.11287 0.04009 0.01306 0.00408 0.00125 0.00039 0.00012 0.00005 0.00000 ( 1) 0.119 +- 0.099
148 L 0.39448 0.27067 0.17193 0.08890 0.04170 0.01856 0.00803 0.00344 0.00150 0.00076 0.00002 ( 1) 0.173 +- 0.141
149 S 0.56373 0.19385 0.11064 0.06096 0.03304 0.01781 0.00961 0.00524 0.00293 0.00193 0.00026 ( 1) 0.146 +- 0.150
150 S 0.81102 0.13625 0.03832 0.01049 0.00285 0.00078 0.00021 0.00006 0.00002 0.00001 0.00000 ( 1) 0.076 +- 0.063
151 S 0.00000 0.00000 0.00023 0.00221 0.00956 0.02603 0.05233 0.08543 0.12153 0.17683 0.52584 (11) 1.178 +- 0.352
152 V 0.95057 0.04256 0.00577 0.00091 0.00016 0.00003 0.00001 0.00000 0.00000 0.00000 0.00000 ( 1) 0.056 +- 0.027
153 P 0.90300 0.07248 0.01748 0.00487 0.00146 0.00046 0.00015 0.00005 0.00002 0.00001 0.00000 ( 1) 0.063 +- 0.046
154 S 0.22222 0.32250 0.24222 0.12518 0.05424 0.02133 0.00794 0.00288 0.00104 0.00044 0.00000 ( 2) 0.209 +- 0.135
155 Q 0.00043 0.02133 0.09411 0.16881 0.19603 0.17692 0.13610 0.09442 0.06190 0.04445 0.00551 ( 5) 0.534 +- 0.208
156 K 0.06373 0.25642 0.29758 0.20023 0.10405 0.04680 0.01932 0.00759 0.00295 0.00130 0.00002 ( 3) 0.281 +- 0.146
157 T 0.00001 0.00374 0.03920 0.11527 0.18226 0.20026 0.17407 0.12941 0.08740 0.06264 0.00574 ( 6) 0.595 +- 0.196
158 Y 0.83459 0.12437 0.03106 0.00756 0.00183 0.00044 0.00011 0.00003 0.00001 0.00000 0.00000 ( 1) 0.072 +- 0.056
159 Q 0.00000 0.00000 0.00027 0.00290 0.01306 0.03552 0.06952 0.10875 0.14674 0.20093 0.42229 (11) 1.102 +- 0.356
160 G 0.94716 0.04505 0.00647 0.00108 0.00019 0.00004 0.00001 0.00000 0.00000 0.00000 0.00000 ( 1) 0.056 +- 0.028
161 S 0.00000 0.00000 0.00000 0.00000 0.00000 0.00007 0.00055 0.00276 0.00975 0.03028 0.95658 (11) 1.474 +- 0.121
162 Y 0.90269 0.07273 0.01756 0.00488 0.00146 0.00046 0.00015 0.00005 0.00002 0.00001 0.00000 ( 1) 0.063 +- 0.046
163 G 0.00003 0.00422 0.03365 0.09127 0.14675 0.17381 0.16917 0.14453 0.11422 0.09691 0.02544 ( 6) 0.648 +- 0.235
164 F 0.94464 0.04688 0.00700 0.00121 0.00022 0.00004 0.00001 0.00000 0.00000 0.00000 0.00000 ( 1) 0.057 +- 0.029
165 R 0.00007 0.00511 0.03107 0.07653 0.12165 0.14978 0.15642 0.14638 0.12841 0.12188 0.06271 ( 7) 0.703 +- 0.282
166 L 0.65992 0.18429 0.08582 0.03876 0.01730 0.00771 0.00346 0.00157 0.00074 0.00041 0.00002 ( 1) 0.112 +- 0.112
167 G 0.20657 0.31632 0.24796 0.13256 0.05898 0.02368 0.00895 0.00327 0.00120 0.00050 0.00000 ( 2) 0.216 +- 0.138
168 F 0.94270 0.04824 0.00742 0.00132 0.00025 0.00005 0.00001 0.00000 0.00000 0.00000 0.00000 ( 1) 0.057 +- 0.030
169 L 0.71645 0.17157 0.06862 0.02666 0.01025 0.00394 0.00153 0.00060 0.00025 0.00012 0.00000 ( 1) 0.097 +- 0.092
170 H 0.00000 0.00000 0.00001 0.00033 0.00271 0.01160 0.03217 0.06612 0.11079 0.18058 0.59570 (11) 1.237 +- 0.327
171 S 0.89640 0.07599 0.01930 0.00565 0.00177 0.00058 0.00020 0.00007 0.00003 0.00001 0.00000 ( 1) 0.064 +- 0.049
172 G 0.93214 0.05532 0.00989 0.00205 0.00046 0.00011 0.00003 0.00001 0.00000 0.00000 0.00000 ( 1) 0.058 +- 0.034
173 T 0.88280 0.08251 0.02311 0.00746 0.00259 0.00094 0.00036 0.00014 0.00006 0.00003 0.00000 ( 1) 0.067 +- 0.055
174 A 0.95489 0.03930 0.00494 0.00073 0.00012 0.00002 0.00000 0.00000 0.00000 0.00000 0.00000 ( 1) 0.055 +- 0.026
175 K 0.94778 0.04457 0.00636 0.00106 0.00019 0.00004 0.00001 0.00000 0.00000 0.00000 0.00000 ( 1) 0.056 +- 0.028
176 S 0.89509 0.07666 0.01966 0.00581 0.00184 0.00061 0.00021 0.00008 0.00003 0.00001 0.00000 ( 1) 0.065 +- 0.050
177 V 0.93175 0.05554 0.01000 0.00209 0.00047 0.00011 0.00003 0.00001 0.00000 0.00000 0.00000 ( 1) 0.058 +- 0.035
178 T 0.49570 0.27094 0.13879 0.05858 0.02270 0.00845 0.00309 0.00113 0.00043 0.00019 0.00000 ( 1) 0.139 +- 0.116
179 C 0.81395 0.13503 0.03736 0.01003 0.00266 0.00071 0.00019 0.00005 0.00001 0.00000 0.00000 ( 1) 0.076 +- 0.062
180 T 0.57825 0.25906 0.10850 0.03735 0.01178 0.00356 0.00106 0.00031 0.00010 0.00003 0.00000 ( 1) 0.116 +- 0.096
181 Y 0.95489 0.03936 0.00491 0.00071 0.00011 0.00002 0.00000 0.00000 0.00000 0.00000 0.00000 ( 1) 0.055 +- 0.026
182 S 0.95299 0.04079 0.00528 0.00079 0.00013 0.00002 0.00000 0.00000 0.00000 0.00000 0.00000 ( 1) 0.055 +- 0.026
183 P 0.42544 0.27266 0.16248 0.07916 0.03514 0.01487 0.00614 0.00252 0.00105 0.00052 0.00001 ( 1) 0.162 +- 0.133
184 P 0.00000 0.00000 0.00000 0.00000 0.00000 0.00000 0.00000 0.00000 0.00005 0.00044 0.99950 (11) 1.500 +- 0.014
185 L 0.95055 0.04258 0.00577 0.00091 0.00016 0.00003 0.00001 0.00000 0.00000 0.00000 0.00000 ( 1) 0.056 +- 0.027
186 N 0.97064 0.02684 0.00227 0.00023 0.00002 0.00000 0.00000 0.00000 0.00000 0.00000 0.00000 ( 1) 0.053 +- 0.019
187 K 0.96292 0.03313 0.00347 0.00042 0.00006 0.00001 0.00000 0.00000 0.00000 0.00000 0.00000 ( 1) 0.054 +- 0.022
188 L 0.77330 0.15261 0.05036 0.01616 0.00514 0.00164 0.00053 0.00017 0.00006 0.00002 0.00000 ( 1) 0.084 +- 0.074
189 F 0.93238 0.05522 0.00981 0.00201 0.00044 0.00010 0.00002 0.00001 0.00000 0.00000 0.00000 ( 1) 0.058 +- 0.034
190 C 0.94821 0.04433 0.00623 0.00101 0.00018 0.00003 0.00001 0.00000 0.00000 0.00000 0.00000 ( 1) 0.056 +- 0.028
191 Q 0.94882 0.04384 0.00613 0.00100 0.00018 0.00003 0.00001 0.00000 0.00000 0.00000 0.00000 ( 1) 0.056 +- 0.028
192 L 0.77691 0.15115 0.04920 0.01558 0.00490 0.00154 0.00049 0.00016 0.00005 0.00002 0.00000 ( 1) 0.083 +- 0.073
193 A 0.91682 0.06473 0.01378 0.00340 0.00091 0.00026 0.00008 0.00002 0.00001 0.00000 0.00000 ( 1) 0.061 +- 0.041
194 K 0.96162 0.03415 0.00369 0.00047 0.00006 0.00001 0.00000 0.00000 0.00000 0.00000 0.00000 ( 1) 0.054 +- 0.023
195 T 0.86023 0.10976 0.02365 0.00501 0.00106 0.00023 0.00005 0.00001 0.00000 0.00000 0.00000 ( 1) 0.068 +- 0.049
196 C 0.94673 0.04539 0.00654 0.00109 0.00020 0.00004 0.00001 0.00000 0.00000 0.00000 0.00000 ( 1) 0.056 +- 0.029
197 P 0.92864 0.05752 0.01076 0.00234 0.00055 0.00014 0.00004 0.00001 0.00000 0.00000 0.00000 ( 1) 0.059 +- 0.036
198 V 0.95042 0.04267 0.00580 0.00092 0.00016 0.00003 0.00001 0.00000 0.00000 0.00000 0.00000 ( 1) 0.056 +- 0.027
199 Q 0.94772 0.04464 0.00636 0.00105 0.00019 0.00004 0.00001 0.00000 0.00000 0.00000 0.00000 ( 1) 0.056 +- 0.028
200 L 0.77772 0.15078 0.04894 0.01546 0.00485 0.00152 0.00048 0.00016 0.00005 0.00002 0.00000 ( 1) 0.083 +- 0.072
201 W 0.00134 0.02933 0.10032 0.16326 0.18440 0.16790 0.13304 0.09620 0.06616 0.05000 0.00807 ( 5) 0.536 +- 0.221
202 V 0.86635 0.10613 0.02193 0.00445 0.00090 0.00018 0.00004 0.00001 0.00000 0.00000 0.00000 ( 1) 0.067 +- 0.048
203 D 0.00000 0.00000 0.00020 0.00394 0.02383 0.07170 0.13730 0.19305 0.22026 0.24312 0.10661 (10) 0.864 +- 0.257
204 S 0.42349 0.27331 0.16346 0.07966 0.03525 0.01481 0.00606 0.00246 0.00101 0.00048 0.00001 ( 1) 0.162 +- 0.133
205 T 0.00149 0.03092 0.10174 0.16153 0.18020 0.16385 0.13093 0.09636 0.06803 0.05319 0.01175 ( 5) 0.541 +- 0.230
206 P 0.95085 0.04233 0.00572 0.00090 0.00016 0.00003 0.00001 0.00000 0.00000 0.00000 0.00000 ( 1) 0.056 +- 0.027
207 P 0.90882 0.06930 0.01590 0.00422 0.00121 0.00037 0.00012 0.00004 0.00001 0.00001 0.00000 ( 1) 0.062 +- 0.044
208 P 0.00000 0.00005 0.00188 0.01320 0.04262 0.08720 0.13282 0.16557 0.18117 0.20369 0.17180 (10) 0.888 +- 0.314
209 G 0.09370 0.31467 0.30470 0.17100 0.07409 0.02777 0.00955 0.00313 0.00101 0.00037 0.00000 ( 2) 0.246 +- 0.130
210 T 0.00001 0.00480 0.05552 0.15607 0.22183 0.21231 0.15796 0.09951 0.05663 0.03416 0.00119 ( 5) 0.546 +- 0.177
211 R 0.45908 0.27418 0.15196 0.06872 0.02827 0.01107 0.00422 0.00160 0.00062 0.00028 0.00000 ( 1) 0.150 +- 0.124
212 V 0.87300 0.10206 0.02012 0.00389 0.00075 0.00015 0.00003 0.00001 0.00000 0.00000 0.00000 ( 1) 0.066 +- 0.046
213 R 0.93184 0.05553 0.00996 0.00207 0.00046 0.00011 0.00003 0.00001 0.00000 0.00000 0.00000 ( 1) 0.058 +- 0.034
214 A 0.88804 0.09227 0.01626 0.00283 0.00049 0.00009 0.00002 0.00000 0.00000 0.00000 0.00000 ( 1) 0.064 +- 0.042
215 M 0.90297 0.08223 0.01259 0.00188 0.00028 0.00004 0.00001 0.00000 0.00000 0.00000 0.00000 ( 1) 0.061 +- 0.038
216 A 0.96255 0.03340 0.00354 0.00044 0.00006 0.00001 0.00000 0.00000 0.00000 0.00000 0.00000 ( 1) 0.054 +- 0.023
217 I 0.88307 0.09570 0.01744 0.00311 0.00055 0.00010 0.00002 0.00000 0.00000 0.00000 0.00000 ( 1) 0.064 +- 0.043
218 Y 0.95426 0.03983 0.00503 0.00074 0.00012 0.00002 0.00000 0.00000 0.00000 0.00000 0.00000 ( 1) 0.055 +- 0.026
219 K 0.96257 0.03340 0.00352 0.00043 0.00006 0.00001 0.00000 0.00000 0.00000 0.00000 0.00000 ( 1) 0.054 +- 0.023
220 K 0.67874 0.22639 0.07089 0.01833 0.00436 0.00100 0.00023 0.00005 0.00001 0.00000 0.00000 ( 1) 0.095 +- 0.076
221 S 0.03222 0.10525 0.16979 0.18198 0.15901 0.12318 0.08846 0.06067 0.04097 0.03131 0.00717 ( 4) 0.441 +- 0.236
222 Q 0.87227 0.10244 0.02034 0.00397 0.00078 0.00015 0.00003 0.00001 0.00000 0.00000 0.00000 ( 1) 0.066 +- 0.046
223 H 0.00001 0.00646 0.06867 0.17803 0.23434 0.20863 0.14503 0.08575 0.04602 0.02631 0.00073 ( 5) 0.524 +- 0.173
224 M 0.42801 0.35677 0.15427 0.04603 0.01155 0.00264 0.00057 0.00012 0.00003 0.00001 0.00000 ( 1) 0.137 +- 0.096
225 T 0.78228 0.14867 0.04749 0.01483 0.00461 0.00144 0.00046 0.00015 0.00005 0.00002 0.00000 ( 1) 0.082 +- 0.071
226 E 0.95900 0.03617 0.00417 0.00056 0.00008 0.00001 0.00000 0.00000 0.00000 0.00000 0.00000 ( 1) 0.055 +- 0.024
227 V 0.55553 0.26386 0.11707 0.04267 0.01424 0.00455 0.00143 0.00045 0.00014 0.00005 0.00000 ( 1) 0.122 +- 0.101
228 V 0.94812 0.04435 0.00627 0.00103 0.00018 0.00003 0.00001 0.00000 0.00000 0.00000 0.00000 ( 1) 0.056 +- 0.028
229 K 0.01083 0.13233 0.25965 0.24862 0.16920 0.09493 0.04735 0.02200 0.00993 0.00504 0.00012 ( 3) 0.361 +- 0.163
230 R 0.95627 0.03831 0.00465 0.00066 0.00010 0.00002 0.00000 0.00000 0.00000 0.00000 0.00000 ( 1) 0.055 +- 0.025
231 C 0.82979 0.12704 0.03248 0.00806 0.00198 0.00049 0.00012 0.00003 0.00001 0.00000 0.00000 ( 1) 0.073 +- 0.057
232 P 0.87130 0.10298 0.02063 0.00408 0.00081 0.00016 0.00003 0.00001 0.00000 0.00000 0.00000 ( 1) 0.066 +- 0.046
233 H 0.97159 0.02604 0.00214 0.00021 0.00002 0.00000 0.00000 0.00000 0.00000 0.00000 0.00000 ( 1) 0.053 +- 0.019
234 H 0.95631 0.03821 0.00468 0.00067 0.00011 0.00002 0.00000 0.00000 0.00000 0.00000 0.00000 ( 1) 0.055 +- 0.025
235 E 0.96308 0.03299 0.00344 0.00042 0.00006 0.00001 0.00000 0.00000 0.00000 0.00000 0.00000 ( 1) 0.054 +- 0.022
236 R 0.95146 0.04170 0.00571 0.00093 0.00017 0.00003 0.00001 0.00000 0.00000 0.00000 0.00000 ( 1) 0.056 +- 0.027
237 C 0.00000 0.00119 0.01933 0.07527 0.14657 0.19004 0.18939 0.15798 0.11765 0.09151 0.01107 ( 6) 0.647 +- 0.201
238 S 0.12662 0.24899 0.25179 0.17408 0.10025 0.05207 0.02542 0.01200 0.00563 0.00303 0.00011 ( 3) 0.275 +- 0.168
239 D 0.00591 0.14185 0.30553 0.27131 0.15817 0.07270 0.02890 0.01051 0.00367 0.00143 0.00001 ( 3) 0.335 +- 0.139
240 - 0.00000 0.00000 0.00000 0.00005 0.00037 0.00165 0.00519 0.01268 0.02627 0.05484 0.89895 (11) 1.437 +- 0.191
241 S 0.00000 0.00100 0.01729 0.07065 0.14234 0.18903 0.19148 0.16143 0.12099 0.09440 0.01139 ( 7) 0.652 +- 0.200
242 D 0.82773 0.12837 0.03301 0.00821 0.00202 0.00050 0.00012 0.00003 0.00001 0.00000 0.00000 ( 1) 0.073 +- 0.058
243 - 0.40121 0.09441 0.06615 0.05308 0.04547 0.04059 0.03739 0.03549 0.03510 0.04110 0.15001 ( 1) 0.457 +- 0.512
244 - 0.40121 0.09441 0.06615 0.05308 0.04547 0.04059 0.03739 0.03549 0.03510 0.04110 0.15001 ( 1) 0.457 +- 0.512
245 - 0.40121 0.09441 0.06615 0.05308 0.04547 0.04059 0.03739 0.03549 0.03510 0.04110 0.15001 ( 1) 0.457 +- 0.512
246 - 0.40121 0.09441 0.06615 0.05308 0.04547 0.04059 0.03739 0.03549 0.03510 0.04110 0.15001 ( 1) 0.457 +- 0.512
247 G 0.16544 0.28548 0.25378 0.15453 0.07853 0.03606 0.01559 0.00653 0.00273 0.00131 0.00003 ( 2) 0.242 +- 0.152
248 - 0.40121 0.09441 0.06615 0.05308 0.04547 0.04059 0.03739 0.03549 0.03510 0.04110 0.15001 ( 1) 0.457 +- 0.512
249 - 0.40121 0.09441 0.06615 0.05308 0.04547 0.04059 0.03739 0.03549 0.03510 0.04110 0.15001 ( 1) 0.457 +- 0.512
250 - 0.40121 0.09441 0.06615 0.05308 0.04547 0.04059 0.03739 0.03549 0.03510 0.04110 0.15001 ( 1) 0.457 +- 0.512
251 - 0.40121 0.09441 0.06615 0.05308 0.04547 0.04059 0.03739 0.03549 0.03510 0.04110 0.15001 ( 1) 0.457 +- 0.512
252 - 0.40121 0.09441 0.06615 0.05308 0.04547 0.04059 0.03739 0.03549 0.03510 0.04110 0.15001 ( 1) 0.457 +- 0.512
253 - 0.40121 0.09441 0.06615 0.05308 0.04547 0.04059 0.03739 0.03549 0.03510 0.04110 0.15001 ( 1) 0.457 +- 0.512
254 - 0.40121 0.09441 0.06615 0.05308 0.04547 0.04059 0.03739 0.03549 0.03510 0.04110 0.15001 ( 1) 0.457 +- 0.512
255 - 0.40121 0.09441 0.06615 0.05308 0.04547 0.04059 0.03739 0.03549 0.03510 0.04110 0.15001 ( 1) 0.457 +- 0.512
256 - 0.40121 0.09441 0.06615 0.05308 0.04547 0.04059 0.03739 0.03549 0.03510 0.04110 0.15001 ( 1) 0.457 +- 0.512
257 - 0.40121 0.09441 0.06615 0.05308 0.04547 0.04059 0.03739 0.03549 0.03510 0.04110 0.15001 ( 1) 0.457 +- 0.512
258 - 0.40121 0.09441 0.06615 0.05308 0.04547 0.04059 0.03739 0.03549 0.03510 0.04110 0.15001 ( 1) 0.457 +- 0.512
259 - 0.40121 0.09441 0.06615 0.05308 0.04547 0.04059 0.03739 0.03549 0.03510 0.04110 0.15001 ( 1) 0.457 +- 0.512
260 - 0.40121 0.09441 0.06615 0.05308 0.04547 0.04059 0.03739 0.03549 0.03510 0.04110 0.15001 ( 1) 0.457 +- 0.512
261 - 0.40121 0.09441 0.06615 0.05308 0.04547 0.04059 0.03739 0.03549 0.03510 0.04110 0.15001 ( 1) 0.457 +- 0.512
262 - 0.40121 0.09441 0.06615 0.05308 0.04547 0.04059 0.03739 0.03549 0.03510 0.04110 0.15001 ( 1) 0.457 +- 0.512
263 - 0.40121 0.09441 0.06615 0.05308 0.04547 0.04059 0.03739 0.03549 0.03510 0.04110 0.15001 ( 1) 0.457 +- 0.512
264 - 0.40121 0.09441 0.06615 0.05308 0.04547 0.04059 0.03739 0.03549 0.03510 0.04110 0.15001 ( 1) 0.457 +- 0.512
265 - 0.40121 0.09441 0.06615 0.05308 0.04547 0.04059 0.03739 0.03549 0.03510 0.04110 0.15001 ( 1) 0.457 +- 0.512
266 - 0.40121 0.09441 0.06615 0.05308 0.04547 0.04059 0.03739 0.03549 0.03510 0.04110 0.15001 ( 1) 0.457 +- 0.512
267 - 0.40121 0.09441 0.06615 0.05308 0.04547 0.04059 0.03739 0.03549 0.03510 0.04110 0.15001 ( 1) 0.457 +- 0.512
268 - 0.40121 0.09441 0.06615 0.05308 0.04547 0.04059 0.03739 0.03549 0.03510 0.04110 0.15001 ( 1) 0.457 +- 0.512
269 - 0.40121 0.09441 0.06615 0.05308 0.04547 0.04059 0.03739 0.03549 0.03510 0.04110 0.15001 ( 1) 0.457 +- 0.512
270 - 0.40121 0.09441 0.06615 0.05308 0.04547 0.04059 0.03739 0.03549 0.03510 0.04110 0.15001 ( 1) 0.457 +- 0.512
271 - 0.40121 0.09441 0.06615 0.05308 0.04547 0.04059 0.03739 0.03549 0.03510 0.04110 0.15001 ( 1) 0.457 +- 0.512
272 - 0.40121 0.09441 0.06615 0.05308 0.04547 0.04059 0.03739 0.03549 0.03510 0.04110 0.15001 ( 1) 0.457 +- 0.512
273 - 0.40121 0.09441 0.06615 0.05308 0.04547 0.04059 0.03739 0.03549 0.03510 0.04110 0.15001 ( 1) 0.457 +- 0.512
274 - 0.40121 0.09441 0.06615 0.05308 0.04547 0.04059 0.03739 0.03549 0.03510 0.04110 0.15001 ( 1) 0.457 +- 0.512
275 L 0.73636 0.16635 0.06230 0.02253 0.00803 0.00285 0.00102 0.00037 0.00014 0.00006 0.00000 ( 1) 0.092 +- 0.085
276 A 0.95502 0.03922 0.00490 0.00072 0.00011 0.00002 0.00000 0.00000 0.00000 0.00000 0.00000 ( 1) 0.055 +- 0.026
277 P 0.92033 0.06264 0.01286 0.00307 0.00079 0.00022 0.00006 0.00002 0.00001 0.00000 0.00000 ( 1) 0.060 +- 0.039
278 P 0.91771 0.06424 0.01354 0.00330 0.00087 0.00024 0.00007 0.00002 0.00001 0.00000 0.00000 ( 1) 0.061 +- 0.040
279 Q 0.84543 0.11841 0.02785 0.00640 0.00146 0.00034 0.00008 0.00002 0.00000 0.00000 0.00000 ( 1) 0.070 +- 0.053
280 H 0.95465 0.03949 0.00498 0.00074 0.00012 0.00002 0.00000 0.00000 0.00000 0.00000 0.00000 ( 1) 0.055 +- 0.026
281 L 0.94632 0.04563 0.00666 0.00113 0.00021 0.00004 0.00001 0.00000 0.00000 0.00000 0.00000 ( 1) 0.056 +- 0.029
282 I 0.96278 0.03325 0.00348 0.00042 0.00006 0.00001 0.00000 0.00000 0.00000 0.00000 0.00000 ( 1) 0.054 +- 0.022
283 R 0.92752 0.05827 0.01103 0.00242 0.00057 0.00014 0.00004 0.00001 0.00000 0.00000 0.00000 ( 1) 0.059 +- 0.036
284 V 0.95040 0.04268 0.00580 0.00092 0.00016 0.00003 0.00001 0.00000 0.00000 0.00000 0.00000 ( 1) 0.056 +- 0.027
285 E 0.92958 0.05698 0.01051 0.00224 0.00052 0.00013 0.00003 0.00001 0.00000 0.00000 0.00000 ( 1) 0.059 +- 0.035
286 G 0.89423 0.07706 0.01990 0.00592 0.00189 0.00064 0.00022 0.00008 0.00003 0.00001 0.00000 ( 1) 0.065 +- 0.050
287 N 0.95592 0.03854 0.00473 0.00068 0.00011 0.00002 0.00000 0.00000 0.00000 0.00000 0.00000 ( 1) 0.055 +- 0.025
288 L 0.00015 0.00888 0.04728 0.10279 0.14539 0.16067 0.15221 0.13083 0.10692 0.09612 0.04876 ( 6) 0.655 +- 0.276
289 R 0.00000 0.00001 0.00041 0.00420 0.01802 0.04653 0.08644 0.12827 0.16413 0.21296 0.33903 (11) 1.038 +- 0.351
290 A 0.60308 0.25219 0.09908 0.03216 0.00962 0.00277 0.00079 0.00023 0.00007 0.00002 0.00000 ( 1) 0.111 +- 0.092
291 E 0.00410 0.11176 0.27252 0.27314 0.17917 0.09236 0.04105 0.01664 0.00645 0.00278 0.00002 ( 4) 0.359 +- 0.148
292 Y 0.92191 0.06176 0.01244 0.00290 0.00073 0.00019 0.00005 0.00002 0.00000 0.00000 0.00000 ( 1) 0.060 +- 0.038
293 L 0.00001 0.00224 0.01951 0.05861 0.10552 0.14129 0.15677 0.15372 0.14016 0.13756 0.08462 ( 7) 0.745 +- 0.294
294 D 0.00046 0.04011 0.17319 0.25703 0.22825 0.15075 0.08262 0.04015 0.01824 0.00905 0.00014 ( 4) 0.433 +- 0.163
295 D 0.97236 0.02539 0.00203 0.00019 0.00002 0.00000 0.00000 0.00000 0.00000 0.00000 0.00000 ( 1) 0.053 +- 0.019
296 K 0.00000 0.00000 0.00000 0.00000 0.00006 0.00050 0.00233 0.00769 0.01984 0.04842 0.92116 (11) 1.452 +- 0.165
297 H 0.00000 0.00000 0.00006 0.00171 0.01335 0.04903 0.11007 0.17617 0.22367 0.26965 0.15631 (10) 0.918 +- 0.278
298 T 0.77885 0.15026 0.04858 0.01531 0.00479 0.00150 0.00048 0.00015 0.00005 0.00002 0.00000 ( 1) 0.082 +- 0.072
299 F 0.00340 0.05586 0.15440 0.20744 0.19613 0.15115 0.10233 0.06377 0.03810 0.02525 0.00217 ( 4) 0.465 +- 0.199
300 R 0.87569 0.08567 0.02511 0.00849 0.00308 0.00117 0.00046 0.00019 0.00008 0.00004 0.00000 ( 1) 0.068 +- 0.059
301 H 0.68781 0.22247 0.06765 0.01701 0.00394 0.00088 0.00019 0.00004 0.00001 0.00000 0.00000 ( 1) 0.093 +- 0.075
302 S 0.93896 0.05081 0.00827 0.00156 0.00032 0.00007 0.00001 0.00000 0.00000 0.00000 0.00000 ( 1) 0.057 +- 0.032
303 V 0.94996 0.04301 0.00589 0.00094 0.00016 0.00003 0.00001 0.00000 0.00000 0.00000 0.00000 ( 1) 0.056 +- 0.027
304 V 0.06773 0.26665 0.30140 0.19661 0.09860 0.04260 0.01682 0.00629 0.00231 0.00097 0.00001 ( 3) 0.274 +- 0.142
305 V 0.94693 0.04520 0.00653 0.00110 0.00020 0.00004 0.00001 0.00000 0.00000 0.00000 0.00000 ( 1) 0.056 +- 0.029
306 P 0.95211 0.04140 0.00548 0.00085 0.00014 0.00003 0.00000 0.00000 0.00000 0.00000 0.00000 ( 1) 0.056 +- 0.027
307 Y 0.92803 0.05798 0.01089 0.00236 0.00055 0.00014 0.00003 0.00001 0.00000 0.00000 0.00000 ( 1) 0.059 +- 0.036
308 E 0.89381 0.08841 0.01483 0.00246 0.00041 0.00007 0.00001 0.00000 0.00000 0.00000 0.00000 ( 1) 0.063 +- 0.040
309 P 0.00009 0.01139 0.07159 0.15424 0.19833 0.18920 0.14943 0.10440 0.06803 0.04811 0.00519 ( 5) 0.554 +- 0.202
310 P 0.93403 0.05403 0.00946 0.00193 0.00043 0.00010 0.00002 0.00001 0.00000 0.00000 0.00000 ( 1) 0.058 +- 0.034
311 E 0.96593 0.03071 0.00298 0.00034 0.00004 0.00001 0.00000 0.00000 0.00000 0.00000 0.00000 ( 1) 0.054 +- 0.021
312 V 0.08129 0.29212 0.30345 0.18315 0.08556 0.03466 0.01291 0.00459 0.00161 0.00065 0.00000 ( 3) 0.259 +- 0.136
313 G 0.33307 0.35713 0.19872 0.07633 0.02468 0.00727 0.00204 0.00056 0.00015 0.00005 0.00000 ( 2) 0.164 +- 0.111
314 S 0.11691 0.23817 0.24942 0.17848 0.10634 0.05710 0.02881 0.01404 0.00680 0.00377 0.00016 ( 3) 0.285 +- 0.172
315 D 0.05332 0.33707 0.34551 0.17460 0.06336 0.01916 0.00521 0.00133 0.00033 0.00010 0.00000 ( 3) 0.245 +- 0.113
316 C 0.02027 0.12456 0.21842 0.21967 0.16877 0.11099 0.06624 0.03724 0.02042 0.01260 0.00082 ( 4) 0.390 +- 0.190
317 T 0.88502 0.09433 0.01699 0.00301 0.00053 0.00010 0.00002 0.00000 0.00000 0.00000 0.00000 ( 1) 0.064 +- 0.043
318 T 0.95966 0.03568 0.00403 0.00053 0.00008 0.00001 0.00000 0.00000 0.00000 0.00000 0.00000 ( 1) 0.055 +- 0.024
319 I 0.02895 0.24631 0.33576 0.22293 0.10499 0.04069 0.01400 0.00448 0.00139 0.00049 0.00000 ( 3) 0.284 +- 0.129
320 H 0.97157 0.02605 0.00214 0.00021 0.00002 0.00000 0.00000 0.00000 0.00000 0.00000 0.00000 ( 1) 0.053 +- 0.019
321 Y 0.86395 0.10769 0.02256 0.00462 0.00094 0.00019 0.00004 0.00001 0.00000 0.00000 0.00000 ( 1) 0.067 +- 0.048
322 N 0.91876 0.07063 0.00923 0.00119 0.00016 0.00002 0.00000 0.00000 0.00000 0.00000 0.00000 ( 1) 0.059 +- 0.034
323 Y 0.08666 0.30334 0.30543 0.17780 0.07970 0.03083 0.01091 0.00367 0.00121 0.00046 0.00000 ( 3) 0.253 +- 0.133
324 M 0.96858 0.02857 0.00255 0.00027 0.00003 0.00000 0.00000 0.00000 0.00000 0.00000 0.00000 ( 1) 0.053 +- 0.020
325 C 0.90892 0.06936 0.01586 0.00418 0.00118 0.00035 0.00011 0.00003 0.00001 0.00000 0.00000 ( 1) 0.062 +- 0.044
326 N 0.97036 0.02707 0.00231 0.00023 0.00003 0.00000 0.00000 0.00000 0.00000 0.00000 0.00000 ( 1) 0.053 +- 0.019
327 S 0.95799 0.03700 0.00432 0.00059 0.00009 0.00001 0.00000 0.00000 0.00000 0.00000 0.00000 ( 1) 0.055 +- 0.024
328 S 0.95504 0.03924 0.00488 0.00070 0.00011 0.00002 0.00000 0.00000 0.00000 0.00000 0.00000 ( 1) 0.055 +- 0.025
329 C 0.94842 0.04418 0.00619 0.00100 0.00017 0.00003 0.00001 0.00000 0.00000 0.00000 0.00000 ( 1) 0.056 +- 0.028
330 M 0.96858 0.02857 0.00255 0.00027 0.00003 0.00000 0.00000 0.00000 0.00000 0.00000 0.00000 ( 1) 0.053 +- 0.020
331 G 0.93995 0.05010 0.00806 0.00150 0.00030 0.00006 0.00001 0.00000 0.00000 0.00000 0.00000 ( 1) 0.057 +- 0.031
332 G 0.95992 0.03549 0.00398 0.00052 0.00007 0.00001 0.00000 0.00000 0.00000 0.00000 0.00000 ( 1) 0.055 +- 0.024
333 M 0.96858 0.02857 0.00255 0.00027 0.00003 0.00000 0.00000 0.00000 0.00000 0.00000 0.00000 ( 1) 0.053 +- 0.020
334 N 0.97230 0.02545 0.00204 0.00019 0.00002 0.00000 0.00000 0.00000 0.00000 0.00000 0.00000 ( 1) 0.053 +- 0.019
335 R 0.93883 0.05083 0.00833 0.00159 0.00033 0.00007 0.00002 0.00000 0.00000 0.00000 0.00000 ( 1) 0.057 +- 0.032
336 R 0.93617 0.05256 0.00897 0.00179 0.00039 0.00009 0.00002 0.00001 0.00000 0.00000 0.00000 ( 1) 0.058 +- 0.033
337 P 0.95743 0.03739 0.00445 0.00062 0.00009 0.00002 0.00000 0.00000 0.00000 0.00000 0.00000 ( 1) 0.055 +- 0.025
338 I 0.96160 0.03418 0.00368 0.00046 0.00006 0.00001 0.00000 0.00000 0.00000 0.00000 0.00000 ( 1) 0.054 +- 0.023
339 L 0.32734 0.35572 0.20121 0.07877 0.02601 0.00784 0.00225 0.00063 0.00018 0.00006 0.00000 ( 2) 0.166 +- 0.113
340 T 0.96052 0.03501 0.00388 0.00050 0.00007 0.00001 0.00000 0.00000 0.00000 0.00000 0.00000 ( 1) 0.054 +- 0.023
341 I 0.96075 0.03485 0.00383 0.00049 0.00007 0.00001 0.00000 0.00000 0.00000 0.00000 0.00000 ( 1) 0.054 +- 0.023
342 I 0.88612 0.09363 0.01670 0.00293 0.00051 0.00009 0.00002 0.00000 0.00000 0.00000 0.00000 ( 1) 0.064 +- 0.042
343 T 0.73192 0.16710 0.06371 0.02359 0.00865 0.00317 0.00117 0.00044 0.00017 0.00008 0.00000 ( 1) 0.093 +- 0.087
344 L 0.92338 0.06085 0.01207 0.00277 0.00069 0.00018 0.00005 0.00001 0.00000 0.00000 0.00000 ( 1) 0.060 +- 0.038
345 E 0.92791 0.05805 0.01092 0.00237 0.00056 0.00014 0.00004 0.00001 0.00000 0.00000 0.00000 ( 1) 0.059 +- 0.036
346 D 0.92107 0.06885 0.00880 0.00112 0.00014 0.00002 0.00000 0.00000 0.00000 0.00000 0.00000 ( 1) 0.059 +- 0.033
347 S 0.00272 0.08495 0.23571 0.26738 0.19745 0.11398 0.05643 0.02535 0.01084 0.00513 0.00007 ( 4) 0.387 +- 0.158
348 S 0.00006 0.00834 0.05747 0.13472 0.18695 0.19085 0.15989 0.11745 0.07973 0.05817 0.00638 ( 6) 0.576 +- 0.204
349 G 0.93133 0.05586 0.01008 0.00210 0.00047 0.00011 0.00003 0.00001 0.00000 0.00000 0.00000 ( 1) 0.059 +- 0.035
350 N 0.00041 0.03705 0.16516 0.25230 0.22994 0.15540 0.08689 0.04296 0.01980 0.00993 0.00015 ( 4) 0.439 +- 0.165
351 L 0.15858 0.27893 0.25335 0.15799 0.08242 0.03894 0.01737 0.00752 0.00325 0.00162 0.00004 ( 2) 0.248 +- 0.156
352 L 0.92340 0.06082 0.01207 0.00277 0.00069 0.00018 0.00005 0.00001 0.00000 0.00000 0.00000 ( 1) 0.060 +- 0.038
353 G 0.88376 0.08213 0.02284 0.00731 0.00251 0.00090 0.00034 0.00013 0.00005 0.00003 0.00000 ( 1) 0.067 +- 0.055
354 R 0.93254 0.05505 0.00980 0.00202 0.00045 0.00011 0.00003 0.00001 0.00000 0.00000 0.00000 ( 1) 0.058 +- 0.034
355 N 0.00000 0.00019 0.00863 0.05609 0.14221 0.20776 0.21254 0.17074 0.11701 0.08102 0.00381 ( 7) 0.648 +- 0.175
356 S 0.89208 0.08975 0.01517 0.00251 0.00041 0.00007 0.00001 0.00000 0.00000 0.00000 0.00000 ( 1) 0.063 +- 0.041
357 F 0.91450 0.06623 0.01435 0.00358 0.00096 0.00027 0.00008 0.00002 0.00001 0.00000 0.00000 ( 1) 0.061 +- 0.041
358 E 0.96429 0.03203 0.00324 0.00038 0.00005 0.00001 0.00000 0.00000 0.00000 0.00000 0.00000 ( 1) 0.054 +- 0.022
359 V 0.93715 0.05200 0.00870 0.00169 0.00036 0.00008 0.00002 0.00000 0.00000 0.00000 0.00000 ( 1) 0.058 +- 0.032
360 R 0.74488 0.16219 0.05951 0.02138 0.00767 0.00277 0.00101 0.00038 0.00015 0.00007 0.00000 ( 1) 0.090 +- 0.083
361 V 0.00046 0.02253 0.09802 0.17334 0.19841 0.17647 0.13377 0.09143 0.05904 0.04177 0.00475 ( 5) 0.527 +- 0.205
362 C 0.90127 0.07354 0.01794 0.00503 0.00151 0.00048 0.00016 0.00005 0.00002 0.00001 0.00000 ( 1) 0.063 +- 0.047
363 A 0.96309 0.03296 0.00345 0.00043 0.00006 0.00001 0.00000 0.00000 0.00000 0.00000 0.00000 ( 1) 0.054 +- 0.022
364 C 0.90098 0.07369 0.01802 0.00506 0.00153 0.00048 0.00016 0.00005 0.00002 0.00001 0.00000 ( 1) 0.063 +- 0.047
365 P 0.91558 0.06548 0.01410 0.00352 0.00095 0.00027 0.00008 0.00002 0.00001 0.00000 0.00000 ( 1) 0.061 +- 0.041
366 G 0.94544 0.04628 0.00683 0.00117 0.00022 0.00004 0.00001 0.00000 0.00000 0.00000 0.00000 ( 1) 0.056 +- 0.029
367 R 0.89420 0.07713 0.01991 0.00591 0.00188 0.00063 0.00022 0.00008 0.00003 0.00001 0.00000 ( 1) 0.065 +- 0.050
368 D 0.97425 0.02379 0.00179 0.00016 0.00002 0.00000 0.00000 0.00000 0.00000 0.00000 0.00000 ( 1) 0.053 +- 0.018
369 R 0.92732 0.05842 0.01107 0.00243 0.00057 0.00014 0.00004 0.00001 0.00000 0.00000 0.00000 ( 1) 0.059 +- 0.036
370 R 0.94657 0.04523 0.00672 0.00119 0.00023 0.00005 0.00001 0.00000 0.00000 0.00000 0.00000 ( 1) 0.056 +- 0.029
371 T 0.67556 0.18213 0.08141 0.03511 0.01491 0.00630 0.00267 0.00114 0.00050 0.00026 0.00001 ( 1) 0.107 +- 0.105
372 E 0.96356 0.03261 0.00336 0.00041 0.00005 0.00001 0.00000 0.00000 0.00000 0.00000 0.00000 ( 1) 0.054 +- 0.022
373 E 0.93401 0.05408 0.00945 0.00192 0.00042 0.00010 0.00002 0.00001 0.00000 0.00000 0.00000 ( 1) 0.058 +- 0.034
374 E 0.03210 0.17331 0.26293 0.22639 0.14788 0.08232 0.04147 0.01965 0.00909 0.00474 0.00012 ( 3) 0.338 +- 0.168
375 N 0.94451 0.04694 0.00704 0.00122 0.00023 0.00005 0.00001 0.00000 0.00000 0.00000 0.00000 ( 1) 0.057 +- 0.030
376 F 0.00036 0.03406 0.15693 0.24707 0.23134 0.16014 0.09144 0.04602 0.02153 0.01093 0.00017 ( 4) 0.446 +- 0.166
377 R 0.00000 0.00078 0.01736 0.07736 0.15780 0.20375 0.19603 0.15482 0.10787 0.07799 0.00623 ( 6) 0.633 +- 0.188
378 K 0.95862 0.03649 0.00422 0.00057 0.00008 0.00001 0.00000 0.00000 0.00000 0.00000 0.00000 ( 1) 0.055 +- 0.024
379 K 0.31963 0.35454 0.20465 0.08174 0.02752 0.00846 0.00247 0.00071 0.00020 0.00007 0.00000 ( 2) 0.168 +- 0.114
380 G 0.00001 0.00412 0.04065 0.11539 0.17936 0.19638 0.17186 0.12967 0.08943 0.06578 0.00734 ( 6) 0.598 +- 0.201
381 E 0.00022 0.02397 0.12617 0.22299 0.23157 0.17632 0.11014 0.06044 0.03077 0.01698 0.00044 ( 5) 0.474 +- 0.174
382 L 0.00000 0.00000 0.00000 0.00000 0.00006 0.00041 0.00188 0.00612 0.01585 0.03935 0.93633 (11) 1.461 +- 0.150
383 C 0.00000 0.00000 0.00008 0.00170 0.01133 0.03901 0.08721 0.14466 0.19560 0.25617 0.26423 (11) 0.998 +- 0.321
384 P 0.00070 0.03115 0.12285 0.19783 0.20710 0.16923 0.11840 0.07505 0.04517 0.02995 0.00256 ( 5) 0.495 +- 0.196
385 E 0.00000 0.00282 0.03754 0.12054 0.19456 0.21035 0.17592 0.12400 0.07861 0.05256 0.00310 ( 6) 0.584 +- 0.186
386 L 0.00000 0.00003 0.00108 0.00817 0.02851 0.06319 0.10438 0.14129 0.16806 0.20573 0.27956 (11) 0.982 +- 0.348
387 P 0.09183 0.31074 0.30402 0.17289 0.07614 0.02911 0.01024 0.00344 0.00115 0.00044 0.00000 ( 2) 0.249 +- 0.132
388 P 0.00000 0.00002 0.00082 0.00654 0.02391 0.05527 0.09493 0.13319 0.16372 0.20653 0.31507 (11) 1.013 +- 0.353
389 - 0.40121 0.09441 0.06615 0.05308 0.04547 0.04059 0.03739 0.03549 0.03510 0.04110 0.15001 ( 1) 0.457 +- 0.512
390 - 0.40121 0.09441 0.06615 0.05308 0.04547 0.04059 0.03739 0.03549 0.03510 0.04110 0.15001 ( 1) 0.457 +- 0.512
391 - 0.40121 0.09441 0.06615 0.05308 0.04547 0.04059 0.03739 0.03549 0.03510 0.04110 0.15001 ( 1) 0.457 +- 0.512
392 - 0.40121 0.09441 0.06615 0.05308 0.04547 0.04059 0.03739 0.03549 0.03510 0.04110 0.15001 ( 1) 0.457 +- 0.512
393 - 0.40121 0.09441 0.06615 0.05308 0.04547 0.04059 0.03739 0.03549 0.03510 0.04110 0.15001 ( 1) 0.457 +- 0.512
394 - 0.55357 0.11450 0.07089 0.05052 0.03864 0.03095 0.02572 0.02214 0.01997 0.02146 0.05165 ( 1) 0.263 +- 0.369
395 - 0.00462 0.00903 0.01627 0.02376 0.03133 0.03900 0.04693 0.05558 0.06624 0.09057 0.61668 (11) 1.189 +- 0.420
396 G 0.00000 0.00029 0.00785 0.04242 0.10501 0.16438 0.19120 0.18184 0.15178 0.13043 0.02480 ( 7) 0.705 +- 0.213
397 S 0.36406 0.35999 0.18449 0.06516 0.01932 0.00521 0.00133 0.00033 0.00008 0.00002 0.00000 ( 1) 0.154 +- 0.106
398 T 0.00000 0.00102 0.01338 0.05020 0.10278 0.14767 0.16894 0.16596 0.14840 0.14049 0.06114 ( 7) 0.734 +- 0.264
399 K 0.96091 0.03471 0.00381 0.00049 0.00007 0.00001 0.00000 0.00000 0.00000 0.00000 0.00000 ( 1) 0.054 +- 0.023
400 R 0.56127 0.19343 0.11086 0.06145 0.03358 0.01829 0.00999 0.00553 0.00315 0.00212 0.00033 ( 1) 0.147 +- 0.152
401 A 0.00146 0.03039 0.10032 0.15991 0.17919 0.16373 0.13154 0.09737 0.06916 0.05442 0.01251 ( 5) 0.544 +- 0.232
402 L 0.44971 0.27387 0.15494 0.07162 0.03014 0.01208 0.00473 0.00184 0.00073 0.00034 0.00001 ( 1) 0.153 +- 0.126
403 P 0.07391 0.27739 0.30124 0.19030 0.09316 0.03961 0.01551 0.00580 0.00215 0.00091 0.00001 ( 3) 0.268 +- 0.141
404 T 0.00000 0.00021 0.00739 0.04431 0.11329 0.17622 0.19914 0.18154 0.14410 0.11729 0.01651 ( 7) 0.690 +- 0.200
405 G 0.00000 0.00000 0.00000 0.00000 0.00000 0.00001 0.00009 0.00061 0.00285 0.01141 0.98503 (11) 1.491 +- 0.071
406 T 0.00237 0.07687 0.22211 0.26254 0.20215 0.12174 0.06291 0.02951 0.01318 0.00651 0.00011 ( 4) 0.398 +- 0.162
407 S 0.00001 0.00587 0.06475 0.17316 0.23357 0.21159 0.14860 0.08813 0.04709 0.02662 0.00062 ( 5) 0.528 +- 0.172
408 - 0.40121 0.09441 0.06615 0.05308 0.04547 0.04059 0.03739 0.03549 0.03510 0.04110 0.15001 ( 1) 0.457 +- 0.512
409 S 0.00000 0.00094 0.01594 0.06504 0.13273 0.18042 0.18857 0.16504 0.12902 0.10533 0.01696 ( 7) 0.667 +- 0.210
410 S 0.00002 0.00271 0.02365 0.07017 0.12308 0.15863 0.16757 0.15499 0.13226 0.12076 0.04615 ( 7) 0.695 +- 0.258
411 P 0.06482 0.25755 0.29655 0.19890 0.10351 0.04684 0.01954 0.00780 0.00308 0.00139 0.00002 ( 3) 0.280 +- 0.147
412 Q 0.00000 0.00020 0.00568 0.03255 0.08581 0.14367 0.17941 0.18382 0.16582 0.15438 0.04865 ( 8) 0.746 +- 0.239
413 P 0.00000 0.00000 0.00005 0.00062 0.00339 0.01119 0.02645 0.04984 0.08077 0.13295 0.69474 (11) 1.300 +- 0.310
414 K 0.31755 0.35443 0.20565 0.08246 0.02784 0.00857 0.00250 0.00071 0.00021 0.00007 0.00000 ( 2) 0.169 +- 0.114
415 K 0.68175 0.22520 0.06979 0.01784 0.00419 0.00095 0.00021 0.00005 0.00001 0.00000 0.00000 ( 1) 0.094 +- 0.076
416 K 0.84775 0.11698 0.02722 0.00621 0.00142 0.00033 0.00008 0.00002 0.00000 0.00000 0.00000 ( 1) 0.070 +- 0.053
417 P 0.00000 0.00011 0.00197 0.01037 0.02950 0.05840 0.09130 0.12162 0.14637 0.18512 0.35524 (11) 1.033 +- 0.370
418 - 0.40395 0.09489 0.06638 0.05317 0.04547 0.04052 0.03727 0.03532 0.03487 0.04076 0.14740 ( 1) 0.453 +- 0.510
419 L 0.00000 0.00174 0.02059 0.07002 0.13010 0.16988 0.17692 0.15848 0.12944 0.11225 0.03058 ( 7) 0.678 +- 0.235
420 D 0.07070 0.27218 0.30170 0.19357 0.09577 0.04094 0.01604 0.00598 0.00219 0.00092 0.00001 ( 3) 0.271 +- 0.141
421 G 0.00007 0.00522 0.03211 0.07947 0.12600 0.15375 0.15841 0.14587 0.12576 0.11733 0.05600 ( 7) 0.693 +- 0.275
422 E 0.79234 0.14480 0.04424 0.01314 0.00387 0.00114 0.00034 0.00010 0.00003 0.00001 0.00000 ( 1) 0.080 +- 0.068
423 Y 0.91566 0.06550 0.01406 0.00348 0.00093 0.00026 0.00008 0.00002 0.00001 0.00000 0.00000 ( 1) 0.061 +- 0.041
424 F 0.85245 0.11460 0.02576 0.00563 0.00122 0.00026 0.00006 0.00001 0.00000 0.00000 0.00000 ( 1) 0.069 +- 0.051
425 T 0.87735 0.09923 0.01900 0.00358 0.00068 0.00013 0.00003 0.00001 0.00000 0.00000 0.00000 ( 1) 0.065 +- 0.045
426 L 0.91609 0.06520 0.01396 0.00346 0.00092 0.00026 0.00008 0.00002 0.00001 0.00000 0.00000 ( 1) 0.061 +- 0.041
427 K 0.63513 0.24317 0.08695 0.02553 0.00686 0.00177 0.00045 0.00011 0.00003 0.00001 0.00000 ( 1) 0.103 +- 0.084
428 I 0.88167 0.09661 0.01781 0.00321 0.00058 0.00010 0.00002 0.00000 0.00000 0.00000 0.00000 ( 1) 0.064 +- 0.043
429 R 0.72297 0.16795 0.06638 0.02589 0.01013 0.00400 0.00160 0.00065 0.00028 0.00014 0.00000 ( 1) 0.096 +- 0.092
430 G 0.94674 0.04536 0.00655 0.00110 0.00020 0.00004 0.00001 0.00000 0.00000 0.00000 0.00000 ( 1) 0.056 +- 0.029
431 R 0.00002 0.00395 0.03187 0.08754 0.14255 0.17103 0.16872 0.14619 0.11728 0.10110 0.02974 ( 6) 0.657 +- 0.241
432 E 0.00000 0.00003 0.00134 0.01144 0.04142 0.09037 0.14191 0.17804 0.19256 0.21088 0.13202 (10) 0.860 +- 0.289
433 R 0.09132 0.31058 0.30468 0.17331 0.07615 0.02896 0.01011 0.00336 0.00110 0.00041 0.00000 ( 2) 0.249 +- 0.131
434 F 0.00010 0.01251 0.07707 0.16262 0.20442 0.19020 0.14610 0.09895 0.06227 0.04238 0.00338 ( 5) 0.542 +- 0.196
435 E 0.02732 0.23713 0.33110 0.22620 0.11016 0.04437 0.01595 0.00536 0.00176 0.00065 0.00000 ( 3) 0.289 +- 0.132
436 M 0.02389 0.22346 0.33001 0.23424 0.11654 0.04720 0.01680 0.00551 0.00174 0.00061 0.00000 ( 3) 0.295 +- 0.132
437 F 0.08870 0.30774 0.30621 0.17566 0.07739 0.02935 0.01015 0.00333 0.00107 0.00039 0.00000 ( 2) 0.250 +- 0.131
438 R 0.00000 0.00030 0.00373 0.01564 0.03828 0.06820 0.09882 0.12456 0.14402 0.17708 0.32938 (11) 1.004 +- 0.374
439 E 0.00069 0.05335 0.20572 0.27427 0.22006 0.13207 0.06614 0.02953 0.01240 0.00571 0.00006 ( 4) 0.408 +- 0.156
440 L 0.39482 0.27235 0.17253 0.08846 0.04097 0.01796 0.00764 0.00321 0.00137 0.00068 0.00002 ( 1) 0.172 +- 0.140
441 N 0.94349 0.04766 0.00726 0.00128 0.00024 0.00005 0.00001 0.00000 0.00000 0.00000 0.00000 ( 1) 0.057 +- 0.030
442 E 0.36264 0.35840 0.18499 0.06630 0.02010 0.00558 0.00148 0.00038 0.00010 0.00003 0.00000 ( 1) 0.155 +- 0.107
443 A 0.96258 0.03336 0.00354 0.00044 0.00006 0.00001 0.00000 0.00000 0.00000 0.00000 0.00000 ( 1) 0.054 +- 0.023
444 L 0.88775 0.08023 0.02172 0.00677 0.00227 0.00080 0.00029 0.00011 0.00004 0.00002 0.00000 ( 1) 0.066 +- 0.053
445 E 0.95541 0.03893 0.00482 0.00070 0.00011 0.00002 0.00000 0.00000 0.00000 0.00000 0.00000 ( 1) 0.055 +- 0.025
446 L 0.00031 0.01505 0.06820 0.13111 0.16839 0.17146 0.15026 0.11900 0.08879 0.07203 0.01539 ( 6) 0.589 +- 0.232
447 K 0.35430 0.35870 0.18895 0.06885 0.02114 0.00592 0.00158 0.00041 0.00011 0.00003 0.00000 ( 2) 0.157 +- 0.108
448 D 0.84360 0.11945 0.02839 0.00659 0.00152 0.00035 0.00008 0.00002 0.00000 0.00000 0.00000 ( 1) 0.070 +- 0.054
449 - 0.40121 0.09441 0.06615 0.05308 0.04547 0.04059 0.03739 0.03549 0.03510 0.04110 0.15001 ( 1) 0.457 +- 0.512
450 T 0.64988 0.23744 0.08150 0.02311 0.00604 0.00152 0.00038 0.00009 0.00002 0.00001 0.00000 ( 1) 0.100 +- 0.082
451 Q 0.00000 0.00001 0.00089 0.00931 0.03792 0.08868 0.14471 0.18467 0.20008 0.21698 0.11675 (10) 0.853 +- 0.275
452 A 0.00000 0.00000 0.00001 0.00023 0.00177 0.00745 0.02099 0.04479 0.07916 0.13789 0.70771 (11) 1.312 +- 0.299
453 E 0.00000 0.00208 0.02377 0.07799 0.13990 0.17650 0.17771 0.15402 0.12182 0.10242 0.02378 ( 7) 0.661 +- 0.227
454 K 0.01076 0.13259 0.26216 0.25154 0.17008 0.09386 0.04557 0.02040 0.00877 0.00421 0.00006 ( 3) 0.359 +- 0.159
455 D 0.00555 0.13611 0.29969 0.27207 0.16216 0.07620 0.03096 0.01152 0.00411 0.00164 0.00001 ( 3) 0.340 +- 0.141
456 S 0.00008 0.00539 0.03229 0.07839 0.12285 0.14924 0.15411 0.14313 0.12523 0.11925 0.07004 ( 7) 0.706 +- 0.291
457 G 0.00006 0.00795 0.05475 0.12862 0.18006 0.18686 0.16036 0.12146 0.08550 0.06496 0.00941 ( 6) 0.588 +- 0.212
458 E 0.05527 0.23686 0.29201 0.20821 0.11436 0.05424 0.02354 0.00971 0.00394 0.00182 0.00003 ( 3) 0.293 +- 0.151
459 S 0.00000 0.00154 0.02900 0.11076 0.19552 0.21992 0.18506 0.12815 0.07837 0.04981 0.00187 ( 6) 0.588 +- 0.177
460 R 0.00000 0.00006 0.00252 0.01867 0.05995 0.11729 0.16626 0.18914 0.18617 0.18622 0.07372 ( 8) 0.794 +- 0.253
461 A 0.00003 0.00522 0.03958 0.10242 0.15750 0.17886 0.16733 0.13775 0.10516 0.08644 0.01969 ( 6) 0.629 +- 0.228
462 H 0.17992 0.40614 0.26773 0.10368 0.03143 0.00837 0.00207 0.00050 0.00012 0.00003 0.00000 ( 2) 0.194 +- 0.108
463 S 0.00204 0.06968 0.21095 0.25969 0.20702 0.12832 0.06786 0.03240 0.01464 0.00728 0.00012 ( 4) 0.406 +- 0.164
464 S 0.88903 0.09180 0.01592 0.00270 0.00045 0.00008 0.00001 0.00000 0.00000 0.00000 0.00000 ( 1) 0.063 +- 0.041
465 Y 0.00077 0.05807 0.21695 0.27979 0.21686 0.12558 0.06063 0.02608 0.01054 0.00468 0.00004 ( 4) 0.400 +- 0.153
466 L 0.00000 0.00184 0.02160 0.07274 0.13370 0.17261 0.17763 0.15716 0.12675 0.10851 0.02745 ( 7) 0.672 +- 0.231
467 K 0.96125 0.03444 0.00375 0.00048 0.00007 0.00001 0.00000 0.00000 0.00000 0.00000 0.00000 ( 1) 0.054 +- 0.023
468 S 0.00067 0.03013 0.12041 0.19610 0.20724 0.17060 0.11996 0.07624 0.04588 0.03034 0.00243 ( 5) 0.497 +- 0.196
469 K 0.88800 0.09238 0.01623 0.00280 0.00048 0.00008 0.00002 0.00000 0.00000 0.00000 0.00000 ( 1) 0.064 +- 0.042
470 K 0.88372 0.09524 0.01729 0.00308 0.00055 0.00010 0.00002 0.00000 0.00000 0.00000 0.00000 ( 1) 0.064 +- 0.043
471 G 0.00616 0.09547 0.22518 0.24940 0.19061 0.11727 0.06286 0.03086 0.01448 0.00754 0.00017 ( 4) 0.392 +- 0.169
472 Q 0.00010 0.01251 0.07750 0.16376 0.20558 0.19063 0.14571 0.09811 0.06136 0.04149 0.00324 ( 5) 0.541 +- 0.195
473 S 0.72781 0.16866 0.06506 0.02430 0.00895 0.00329 0.00121 0.00045 0.00018 0.00008 0.00000 ( 1) 0.094 +- 0.088
474 T 0.36184 0.35821 0.18533 0.06663 0.02028 0.00566 0.00151 0.00040 0.00010 0.00003 0.00000 ( 1) 0.155 +- 0.107
475 S 0.32309 0.35607 0.20335 0.08001 0.02643 0.00794 0.00226 0.00063 0.00017 0.00006 0.00000 ( 2) 0.167 +- 0.113
476 R 0.00000 0.00033 0.00866 0.04538 0.10952 0.16786 0.19182 0.17969 0.14805 0.12582 0.02287 ( 7) 0.699 +- 0.212
477 H 0.00583 0.08997 0.21519 0.24425 0.19252 0.12264 0.06825 0.03484 0.01702 0.00923 0.00026 ( 4) 0.401 +- 0.174
478 K 0.08303 0.21706 0.25879 0.19770 0.12083 0.06479 0.03201 0.01506 0.00697 0.00366 0.00010 ( 3) 0.302 +- 0.170
479 K 0.46022 0.27431 0.15165 0.06836 0.02800 0.01090 0.00413 0.00155 0.00059 0.00026 0.00000 ( 1) 0.149 +- 0.123
480 - 0.57938 0.11776 0.07153 0.04993 0.03734 0.02920 0.02364 0.01980 0.01734 0.01808 0.03601 ( 1) 0.231 +- 0.330
481 L 0.00000 0.00000 0.00000 0.00000 0.00001 0.00005 0.00033 0.00143 0.00476 0.01485 0.97857 (11) 1.487 +- 0.086
482 M 0.00000 0.00036 0.01151 0.06281 0.14528 0.20319 0.20525 0.16627 0.11663 0.08353 0.00518 ( 7) 0.646 +- 0.182
483 I 0.00000 0.00000 0.00005 0.00122 0.00924 0.03478 0.08267 0.14294 0.19857 0.26419 0.26635 (11) 1.004 +- 0.318
484 K 0.96170 0.03409 0.00367 0.00046 0.00006 0.00001 0.00000 0.00000 0.00000 0.00000 0.00000 ( 1) 0.054 +- 0.023
485 R 0.00000 0.00007 0.00171 0.01066 0.03309 0.06818 0.10757 0.14152 0.16553 0.20078 0.27089 (11) 0.970 +- 0.350
486 E 0.64345 0.23972 0.08390 0.02426 0.00645 0.00165 0.00042 0.00011 0.00003 0.00001 0.00000 ( 1) 0.102 +- 0.083
487 G 0.04363 0.20692 0.28045 0.21843 0.13027 0.06669 0.03108 0.01369 0.00590 0.00288 0.00005 ( 3) 0.313 +- 0.159
488 P 0.00003 0.00521 0.03958 0.10254 0.15776 0.17915 0.16750 0.13774 0.10499 0.08614 0.01936 ( 6) 0.628 +- 0.228
489 D 0.97364 0.02431 0.00187 0.00017 0.00002 0.00000 0.00000 0.00000 0.00000 0.00000 0.00000 ( 1) 0.053 +- 0.018
490 S 0.87369 0.08653 0.02568 0.00878 0.00323 0.00124 0.00050 0.00021 0.00009 0.00005 0.00000 ( 1) 0.069 +- 0.059
491 D 0.92287 0.06750 0.00843 0.00105 0.00013 0.00002 0.00000 0.00000 0.00000 0.00000 0.00000 ( 1) 0.059 +- 0.032
Positively selected sites
	Prob(w>1) mean w
12 - 0.666 1.234 +- 0.398
13 - 0.682 1.249 +- 0.389
14 - 0.550 1.126 +- 0.443
15 - 0.628 1.201 +- 0.413
18 - 0.636 1.208 +- 0.411
19 - 0.640 1.212 +- 0.408
20 - 0.571 1.147 +- 0.436
23 - 0.515 1.063 +- 0.492
38 - 0.562 1.139 +- 0.438
44 Q 0.902 1.440 +- 0.183
49 S 0.527 1.196 +- 0.329
68 Q 0.952* 1.471 +- 0.128
71 V 0.794 1.370 +- 0.259
76 - 0.740 1.303 +- 0.349
77 - 0.585 1.160 +- 0.431
79 T 0.987* 1.492 +- 0.066
80 P 0.983* 1.490 +- 0.076
81 L 0.727 1.322 +- 0.296
84 P 0.897 1.436 +- 0.193
85 N 0.786 1.348 +- 0.301
88 S 0.959* 1.475 +- 0.120
99 P 0.640 1.255 +- 0.337
100 E 0.991** 1.495 +- 0.056
101 D 0.559 1.213 +- 0.333
102 V 0.687 1.297 +- 0.308
103 A 0.999** 1.500 +- 0.014
107 D 0.937 1.462 +- 0.147
108 D 0.917 1.450 +- 0.170
109 - 0.807 1.365 +- 0.285
110 - 0.755 1.320 +- 0.330
111 - 0.989* 1.493 +- 0.062
112 P 0.883 1.426 +- 0.205
113 D 0.883 1.429 +- 0.199
115 A 0.864 1.416 +- 0.215
116 L 0.932 1.459 +- 0.153
117 Q 0.995** 1.497 +- 0.041
118 V 0.692 1.305 +- 0.297
119 P 0.993** 1.496 +- 0.050
120 A 0.844 1.397 +- 0.245
122 A 0.711 1.299 +- 0.326
123 I 0.753 1.323 +- 0.321
124 T 0.663 1.244 +- 0.378
125 - 0.907 1.440 +- 0.191
126 - 0.956* 1.472 +- 0.131
128 G 0.904 1.441 +- 0.184
129 D 0.839 1.399 +- 0.235
131 V 0.952* 1.471 +- 0.131
132 T 0.873 1.419 +- 0.216
133 E 0.727 1.323 +- 0.295
136 A 0.885 1.429 +- 0.201
141 P 0.824 1.388 +- 0.246
151 S 0.526 1.178 +- 0.352
161 S 0.957* 1.474 +- 0.121
170 H 0.596 1.237 +- 0.327
184 P 1.000** 1.500 +- 0.014
240 - 0.899 1.437 +- 0.191
296 K 0.921 1.452 +- 0.165
382 L 0.936 1.461 +- 0.150
395 - 0.617 1.189 +- 0.420
405 G 0.985* 1.491 +- 0.071
413 P 0.695 1.300 +- 0.310
452 A 0.708 1.312 +- 0.299
481 L 0.979* 1.487 +- 0.086

## Sheet: PAML(M2a)
PAML(M2a) positive-selection analysis result.
Supplemental results for CODEML (seqf: S14_Data.paml.phy treef: tree1.txt)
dN/dS (w) for site classes (K=3)
p: 0.92839 0.06790 0.00370
w: 0.05507 1.00000 2.15148
Naive Empirical Bayes (NEB) probabilities for 3 classes & postmean_w & P(w>1)
(amino acids refer to 1st sequence: Nannospalax_judaei)
1 - 0.92839 0.06790 0.00370 ( 1) 0.127 0.004
2 - 0.92839 0.06790 0.00370 ( 1) 0.127 0.004
3 - 0.92839 0.06790 0.00370 ( 1) 0.127 0.004
4 - 0.92839 0.06790 0.00370 ( 1) 0.127 0.004
5 - 0.92839 0.06790 0.00370 ( 1) 0.127 0.004
6 - 0.92839 0.06790 0.00370 ( 1) 0.127 0.004
7 - 0.92839 0.06790 0.00370 ( 1) 0.127 0.004
8 - 0.92839 0.06790 0.00370 ( 1) 0.127 0.004
9 - 0.63107 0.34959 0.01934 ( 1) 0.426 0.019
10 - 0.64164 0.34150 0.01686 ( 1) 0.413 0.017
11 - 0.36264 0.58536 0.05200 ( 2) 0.717 0.052
12 - 0.04575 0.80059 0.15365 ( 2) 1.134 0.154
13 - 0.04004 0.79431 0.16564 ( 2) 1.153 0.166
14 - 0.08388 0.83154 0.08459 ( 2) 1.018 0.085
15 - 0.05319 0.82439 0.12242 ( 2) 1.091 0.122
16 - 0.96928 0.02993 0.00079 ( 1) 0.085 0.001
17 - 0.53939 0.42690 0.03372 ( 1) 0.529 0.034
18 - 0.05364 0.81578 0.13058 ( 2) 1.100 0.131
19 - 0.05013 0.82030 0.12957 ( 2) 1.102 0.130
20 - 0.07442 0.83459 0.09098 ( 2) 1.034 0.091
21 - 0.96591 0.03312 0.00097 ( 1) 0.088 0.001
22 - 0.96949 0.02968 0.00083 ( 1) 0.085 0.001
23 - 0.32687 0.60400 0.06913 ( 2) 0.771 0.069
24 - 0.64354 0.33819 0.01827 ( 1) 0.413 0.018
25 - 0.96954 0.02964 0.00082 ( 1) 0.085 0.001
26 - 0.62375 0.35538 0.02087 ( 1) 0.435 0.021
27 - 0.59577 0.38318 0.02106 ( 1) 0.461 0.021
28 - 0.53342 0.43553 0.03105 ( 1) 0.532 0.031
29 - 0.97438 0.02502 0.00061 ( 1) 0.080 0.001
30 - 0.55978 0.41315 0.02707 ( 1) 0.502 0.027
31 - 0.64273 0.34102 0.01625 ( 1) 0.411 0.016
32 - 0.97564 0.02383 0.00053 ( 1) 0.079 0.001
33 - 0.68349 0.30299 0.01352 ( 1) 0.370 0.014
34 - 0.65312 0.33082 0.01606 ( 1) 0.401 0.016
35 - 0.57512 0.39836 0.02653 ( 1) 0.487 0.027
36 - 0.97559 0.02394 0.00047 ( 1) 0.079 0.000
37 - 0.55906 0.41322 0.02773 ( 1) 0.504 0.028
38 - 0.07578 0.83624 0.08798 ( 2) 1.030 0.088
39 - 0.71357 0.27696 0.00947 ( 1) 0.337 0.009
40 - 0.97994 0.01974 0.00033 ( 1) 0.074 0.000
41 M 1.00000 0.00000 0.00000 ( 1) 0.055 0.000
42 E 0.99994 0.00006 0.00000 ( 1) 0.055 0.000
43 E 0.00437 0.99562 0.00000 ( 2) 0.996 0.000
44 Q 0.00000 0.86968 0.13032 ( 2) 1.150 0.130
45 Q 0.10238 0.89762 0.00000 ( 2) 0.903 0.000
46 S 0.00002 0.99683 0.00315 ( 2) 1.004 0.003
47 D 0.99934 0.00066 0.00000 ( 1) 0.056 0.000
48 L 0.27528 0.72471 0.00000 ( 2) 0.740 0.000
49 S 0.00000 0.99642 0.00358 ( 2) 1.004 0.004
50 I 0.00000 0.99972 0.00028 ( 2) 1.000 0.000
51 E 0.99238 0.00762 0.00000 ( 1) 0.062 0.000
52 P 0.28647 0.71353 0.00000 ( 2) 0.729 0.000
53 P 0.99995 0.00005 0.00000 ( 1) 0.055 0.000
54 L 1.00000 0.00000 0.00000 ( 1) 0.055 0.000
55 S 1.00000 0.00000 0.00000 ( 1) 0.055 0.000
56 Q 1.00000 0.00000 0.00000 ( 1) 0.055 0.000
57 E 1.00000 0.00000 0.00000 ( 1) 0.055 0.000
58 T 0.99557 0.00443 0.00000 ( 1) 0.059 0.000
59 F 1.00000 0.00000 0.00000 ( 1) 0.055 0.000
60 S 0.99918 0.00082 0.00000 ( 1) 0.056 0.000
61 D 0.92895 0.07105 0.00000 ( 1) 0.122 0.000
62 L 0.99993 0.00007 0.00000 ( 1) 0.055 0.000
63 W 0.99999 0.00001 0.00000 ( 1) 0.055 0.000
64 K 0.00000 0.99936 0.00064 ( 2) 1.001 0.001
65 L 0.99922 0.00078 0.00000 ( 1) 0.056 0.000
66 L 0.99999 0.00001 0.00000 ( 1) 0.055 0.000
67 P 0.99991 0.00009 0.00000 ( 1) 0.055 0.000
68 Q 0.00000 0.67564 0.32436 ( 2) 1.373 0.324
69 N 0.00000 0.99978 0.00022 ( 2) 1.000 0.000
70 N 0.00000 0.99997 0.00003 ( 2) 1.000 0.000
71 V 0.00000 0.95607 0.04393 ( 2) 1.051 0.044
72 L 0.72178 0.27821 0.00001 ( 1) 0.318 0.000
73 - 0.92839 0.06790 0.00370 ( 1) 0.127 0.004
74 - 0.92839 0.06790 0.00370 ( 1) 0.127 0.004
75 - 0.92839 0.06790 0.00370 ( 1) 0.127 0.004
76 - 0.01710 0.77892 0.20398 ( 2) 1.219 0.204
77 - 0.07029 0.83061 0.09910 ( 2) 1.048 0.099
78 S 0.00000 0.99650 0.00350 ( 2) 1.004 0.003
79 T 0.00000 0.20364 0.79636 ( 3) 1.917 0.796
80 P 0.00000 0.24641 0.75359 ( 3) 1.868 0.754
81 L 0.00000 0.96105 0.03895 ( 2) 1.045 0.039
82 S 0.00000 0.99916 0.00084 ( 2) 1.001 0.001
83 - 0.95676 0.04189 0.00136 ( 1) 0.097 0.001
84 P 0.00000 0.77709 0.22291 ( 2) 1.257 0.223
85 N 0.00038 0.79574 0.20388 ( 2) 1.234 0.204
86 - 0.93871 0.05863 0.00266 ( 1) 0.116 0.003
87 - 0.94049 0.05701 0.00250 ( 1) 0.114 0.003
88 S 0.00000 0.55587 0.44413 ( 2) 1.511 0.444
89 M 0.00006 0.99984 0.00010 ( 2) 1.000 0.000
90 - 0.92839 0.06790 0.00370 ( 1) 0.127 0.004
91 - 0.92839 0.06790 0.00370 ( 1) 0.127 0.004
92 - 0.92839 0.06790 0.00370 ( 1) 0.127 0.004
93 E 0.00000 0.99969 0.00030 ( 2) 1.000 0.000
94 D 0.00000 0.99842 0.00158 ( 2) 1.002 0.002
95 L 0.01365 0.98606 0.00029 ( 2) 0.987 0.000
96 L 0.00000 0.99667 0.00333 ( 2) 1.004 0.003
97 L 0.94166 0.05834 0.00000 ( 1) 0.110 0.000
98 S 0.00003 0.99837 0.00160 ( 2) 1.002 0.002
99 P 0.00000 0.96708 0.03292 ( 2) 1.038 0.033
100 E 0.00000 0.09708 0.90292 ( 3) 2.040 0.903
101 D 0.00000 0.99189 0.00811 ( 2) 1.009 0.008
102 V 0.00000 0.97731 0.02269 ( 2) 1.026 0.023
103 A 0.00000 0.00124 0.99876 ( 3) 2.150 0.999
104 N 0.00000 0.99845 0.00155 ( 2) 1.002 0.002
105 W 0.02953 0.97034 0.00013 ( 2) 0.972 0.000
106 L 0.00012 0.99853 0.00136 ( 2) 1.001 0.001
107 D 0.00000 0.74251 0.25749 ( 2) 1.296 0.257
108 D 0.00000 0.82156 0.17844 ( 2) 1.205 0.178
109 - 0.00026 0.76747 0.23227 ( 2) 1.267 0.232
110 - 0.00371 0.79473 0.20155 ( 2) 1.229 0.202
111 - 0.00000 0.13281 0.86719 ( 3) 1.999 0.867
112 P 0.00000 0.82690 0.17310 ( 2) 1.199 0.173
113 D 0.00000 0.90576 0.09424 ( 2) 1.109 0.094
114 E 0.00004 0.99973 0.00023 ( 2) 1.000 0.000
115 A 0.00000 0.91614 0.08386 ( 2) 1.097 0.084
116 L 0.00000 0.80662 0.19338 ( 2) 1.223 0.193
117 Q 0.00000 0.04029 0.95971 ( 3) 2.105 0.960
118 V 0.00000 0.98705 0.01295 ( 2) 1.015 0.013
119 P 0.00000 0.05544 0.94456 ( 3) 2.088 0.945
120 A 0.00000 0.79701 0.20299 ( 2) 1.234 0.203
121 A 0.97427 0.02570 0.00003 ( 1) 0.079 0.000
122 A 0.00001 0.91544 0.08455 ( 2) 1.097 0.085
123 I 0.00054 0.83191 0.16755 ( 2) 1.192 0.168
124 T 0.00713 0.87464 0.11823 ( 2) 1.129 0.118
125 - 0.00000 0.59963 0.40037 ( 2) 1.461 0.400
126 - 0.00000 0.32071 0.67929 ( 3) 1.782 0.679
127 - 0.63715 0.34719 0.01567 ( 1) 0.416 0.016
128 G 0.00000 0.81918 0.18082 ( 2) 1.208 0.181
129 D 0.00000 0.91567 0.08433 ( 2) 1.097 0.084
130 P 0.00010 0.99294 0.00695 ( 2) 1.008 0.007
131 V 0.00000 0.53618 0.46382 ( 2) 1.534 0.464
132 T 0.00000 0.81284 0.18716 ( 2) 1.216 0.187
133 E 0.00000 0.96658 0.03342 ( 2) 1.038 0.033
134 T 0.00050 0.99939 0.00011 ( 2) 1.000 0.000
135 S 0.00173 0.99789 0.00038 ( 2) 0.999 0.000
136 A 0.00000 0.85107 0.14893 ( 2) 1.171 0.149
137 P 0.00003 0.99699 0.00298 ( 2) 1.003 0.003
138 V 0.00000 0.99837 0.00163 ( 2) 1.002 0.002
139 A 0.00008 0.99990 0.00002 ( 2) 1.000 0.000
140 P 0.00000 0.99810 0.00190 ( 2) 1.002 0.002
141 P 0.00000 0.92212 0.07788 ( 2) 1.090 0.078
142 P 0.99916 0.00084 0.00000 ( 1) 0.056 0.000
143 A 0.01897 0.98102 0.00000 ( 2) 0.982 0.000
144 T 0.00000 0.99946 0.00054 ( 2) 1.001 0.001
145 P 0.00000 0.99973 0.00027 ( 2) 1.000 0.000
146 W 0.98629 0.01371 0.00000 ( 1) 0.068 0.000
147 P 0.99993 0.00007 0.00000 ( 1) 0.055 0.000
148 L 0.99844 0.00156 0.00000 ( 1) 0.057 0.000
149 S 0.99752 0.00248 0.00000 ( 1) 0.057 0.000
150 S 0.99999 0.00001 0.00000 ( 1) 0.055 0.000
151 S 0.00000 0.98927 0.01073 ( 2) 1.012 0.011
152 V 1.00000 0.00000 0.00000 ( 1) 0.055 0.000
153 P 0.99999 0.00001 0.00000 ( 1) 0.055 0.000
154 S 0.99849 0.00151 0.00000 ( 1) 0.057 0.000
155 Q 0.01159 0.98836 0.00005 ( 2) 0.989 0.000
156 K 0.98392 0.01608 0.00000 ( 1) 0.070 0.000
157 T 0.00023 0.99975 0.00002 ( 2) 1.000 0.000
158 Y 1.00000 0.00000 0.00000 ( 1) 0.055 0.000
159 Q 0.00000 0.99374 0.00626 ( 2) 1.007 0.006
160 G 1.00000 0.00000 0.00000 ( 1) 0.055 0.000
161 S 0.00000 0.75509 0.24491 ( 2) 1.282 0.245
162 Y 0.99999 0.00001 0.00000 ( 1) 0.055 0.000
163 G 0.00043 0.99942 0.00015 ( 2) 1.000 0.000
164 F 1.00000 0.00000 0.00000 ( 1) 0.055 0.000
165 R 0.00084 0.99857 0.00059 ( 2) 1.000 0.001
166 L 0.99949 0.00051 0.00000 ( 1) 0.056 0.000
167 G 0.99812 0.00188 0.00000 ( 1) 0.057 0.000
168 F 1.00000 0.00000 0.00000 ( 1) 0.055 0.000
169 L 0.99986 0.00014 0.00000 ( 1) 0.055 0.000
170 H 0.00000 0.98915 0.01085 ( 2) 1.012 0.011
171 S 0.99999 0.00001 0.00000 ( 1) 0.055 0.000
172 G 1.00000 0.00000 0.00000 ( 1) 0.055 0.000
173 T 0.99997 0.00003 0.00000 ( 1) 0.055 0.000
174 A 1.00000 0.00000 0.00000 ( 1) 0.055 0.000
175 K 1.00000 0.00000 0.00000 ( 1) 0.055 0.000
176 S 0.99999 0.00001 0.00000 ( 1) 0.055 0.000
177 V 1.00000 0.00000 0.00000 ( 1) 0.055 0.000
178 T 0.99970 0.00030 0.00000 ( 1) 0.055 0.000
179 C 1.00000 0.00000 0.00000 ( 1) 0.055 0.000
180 T 0.99995 0.00005 0.00000 ( 1) 0.055 0.000
181 Y 1.00000 0.00000 0.00000 ( 1) 0.055 0.000
182 S 1.00000 0.00000 0.00000 ( 1) 0.055 0.000
183 P 0.99903 0.00097 0.00000 ( 1) 0.056 0.000
184 P 0.00000 0.00220 0.99780 ( 3) 2.149 0.998
185 L 1.00000 0.00000 0.00000 ( 1) 0.055 0.000
186 N 1.00000 0.00000 0.00000 ( 1) 0.055 0.000
187 K 1.00000 0.00000 0.00000 ( 1) 0.055 0.000
188 L 0.99997 0.00003 0.00000 ( 1) 0.055 0.000
189 F 1.00000 0.00000 0.00000 ( 1) 0.055 0.000
190 C 1.00000 0.00000 0.00000 ( 1) 0.055 0.000
191 Q 1.00000 0.00000 0.00000 ( 1) 0.055 0.000
192 L 0.99998 0.00002 0.00000 ( 1) 0.055 0.000
193 A 1.00000 0.00000 0.00000 ( 1) 0.055 0.000
194 K 1.00000 0.00000 0.00000 ( 1) 0.055 0.000
195 T 1.00000 0.00000 0.00000 ( 1) 0.055 0.000
196 C 1.00000 0.00000 0.00000 ( 1) 0.055 0.000
197 P 1.00000 0.00000 0.00000 ( 1) 0.055 0.000
198 V 1.00000 0.00000 0.00000 ( 1) 0.055 0.000
199 Q 1.00000 0.00000 0.00000 ( 1) 0.055 0.000
200 L 0.99998 0.00002 0.00000 ( 1) 0.055 0.000
201 W 0.03276 0.96717 0.00007 ( 2) 0.969 0.000
202 V 1.00000 0.00000 0.00000 ( 1) 0.055 0.000
203 D 0.00000 0.99977 0.00023 ( 2) 1.000 0.000
204 S 0.99915 0.00085 0.00000 ( 1) 0.056 0.000
205 T 0.03928 0.96058 0.00014 ( 2) 0.963 0.000
206 P 1.00000 0.00000 0.00000 ( 1) 0.055 0.000
207 P 0.99999 0.00001 0.00000 ( 1) 0.055 0.000
208 P 0.00000 0.99886 0.00114 ( 2) 1.001 0.001
209 G 0.99702 0.00298 0.00000 ( 1) 0.058 0.000
210 T 0.00030 0.99970 0.00000 ( 2) 1.000 0.000
211 R 0.99953 0.00047 0.00000 ( 1) 0.056 0.000
212 V 1.00000 0.00000 0.00000 ( 1) 0.055 0.000
213 R 1.00000 0.00000 0.00000 ( 1) 0.055 0.000
214 A 1.00000 0.00000 0.00000 ( 1) 0.055 0.000
215 M 1.00000 0.00000 0.00000 ( 1) 0.055 0.000
216 A 1.00000 0.00000 0.00000 ( 1) 0.055 0.000
217 I 1.00000 0.00000 0.00000 ( 1) 0.055 0.000
218 Y 1.00000 0.00000 0.00000 ( 1) 0.055 0.000
219 K 1.00000 0.00000 0.00000 ( 1) 0.055 0.000
220 K 1.00000 0.00000 0.00000 ( 1) 0.055 0.000
221 S 0.59242 0.40751 0.00007 ( 1) 0.440 0.000
222 Q 1.00000 0.00000 0.00000 ( 1) 0.055 0.000
223 H 0.00050 0.99950 0.00000 ( 2) 1.000 0.000
224 M 0.99999 0.00001 0.00000 ( 1) 0.055 0.000
225 T 0.99998 0.00002 0.00000 ( 1) 0.055 0.000
226 E 1.00000 0.00000 0.00000 ( 1) 0.055 0.000
227 V 0.99992 0.00008 0.00000 ( 1) 0.055 0.000
228 V 1.00000 0.00000 0.00000 ( 1) 0.055 0.000
229 K 0.74945 0.25054 0.00000 ( 1) 0.292 0.000
230 R 1.00000 0.00000 0.00000 ( 1) 0.055 0.000
231 C 1.00000 0.00000 0.00000 ( 1) 0.055 0.000
232 P 1.00000 0.00000 0.00000 ( 1) 0.055 0.000
233 H 1.00000 0.00000 0.00000 ( 1) 0.055 0.000
234 H 1.00000 0.00000 0.00000 ( 1) 0.055 0.000
235 E 1.00000 0.00000 0.00000 ( 1) 0.055 0.000
236 R 1.00000 0.00000 0.00000 ( 1) 0.055 0.000
237 C 0.00002 0.99995 0.00003 ( 2) 1.000 0.000
238 S 0.98262 0.01738 0.00000 ( 1) 0.071 0.000
239 D 0.83450 0.16550 0.00000 ( 1) 0.211 0.000
240 - 0.00000 0.77878 0.22122 ( 2) 1.255 0.221
241 S 0.00001 0.99996 0.00003 ( 2) 1.000 0.000
242 D 1.00000 0.00000 0.00000 ( 1) 0.055 0.000
243 - 0.92839 0.06790 0.00370 ( 1) 0.127 0.004
244 - 0.92839 0.06790 0.00370 ( 1) 0.127 0.004
245 - 0.92839 0.06790 0.00370 ( 1) 0.127 0.004
246 - 0.92839 0.06790 0.00370 ( 1) 0.127 0.004
247 G 0.99417 0.00583 0.00000 ( 1) 0.061 0.000
248 - 0.92839 0.06790 0.00370 ( 1) 0.127 0.004
249 - 0.92839 0.06790 0.00370 ( 1) 0.127 0.004
250 - 0.92839 0.06790 0.00370 ( 1) 0.127 0.004
251 - 0.92839 0.06790 0.00370 ( 1) 0.127 0.004
252 - 0.92839 0.06790 0.00370 ( 1) 0.127 0.004
253 - 0.92839 0.06790 0.00370 ( 1) 0.127 0.004
254 - 0.92839 0.06790 0.00370 ( 1) 0.127 0.004
255 - 0.92839 0.06790 0.00370 ( 1) 0.127 0.004
256 - 0.92839 0.06790 0.00370 ( 1) 0.127 0.004
257 - 0.92839 0.06790 0.00370 ( 1) 0.127 0.004
258 - 0.92839 0.06790 0.00370 ( 1) 0.127 0.004
259 - 0.92839 0.06790 0.00370 ( 1) 0.127 0.004
260 - 0.92839 0.06790 0.00370 ( 1) 0.127 0.004
261 - 0.92839 0.06790 0.00370 ( 1) 0.127 0.004
262 - 0.92839 0.06790 0.00370 ( 1) 0.127 0.004
263 - 0.92839 0.06790 0.00370 ( 1) 0.127 0.004
264 - 0.92839 0.06790 0.00370 ( 1) 0.127 0.004
265 - 0.92839 0.06790 0.00370 ( 1) 0.127 0.004
266 - 0.92839 0.06790 0.00370 ( 1) 0.127 0.004
267 - 0.92839 0.06790 0.00370 ( 1) 0.127 0.004
268 - 0.92839 0.06790 0.00370 ( 1) 0.127 0.004
269 - 0.92839 0.06790 0.00370 ( 1) 0.127 0.004
270 - 0.92839 0.06790 0.00370 ( 1) 0.127 0.004
271 - 0.92839 0.06790 0.00370 ( 1) 0.127 0.004
272 - 0.92839 0.06790 0.00370 ( 1) 0.127 0.004
273 - 0.92839 0.06790 0.00370 ( 1) 0.127 0.004
274 - 0.92839 0.06790 0.00370 ( 1) 0.127 0.004
275 L 0.99993 0.00007 0.00000 ( 1) 0.055 0.000
276 A 1.00000 0.00000 0.00000 ( 1) 0.055 0.000
277 P 1.00000 0.00000 0.00000 ( 1) 0.055 0.000
278 P 1.00000 0.00000 0.00000 ( 1) 0.055 0.000
279 Q 1.00000 0.00000 0.00000 ( 1) 0.055 0.000
280 H 1.00000 0.00000 0.00000 ( 1) 0.055 0.000
281 L 1.00000 0.00000 0.00000 ( 1) 0.055 0.000
282 I 1.00000 0.00000 0.00000 ( 1) 0.055 0.000
283 R 1.00000 0.00000 0.00000 ( 1) 0.055 0.000
284 V 1.00000 0.00000 0.00000 ( 1) 0.055 0.000
285 E 1.00000 0.00000 0.00000 ( 1) 0.055 0.000
286 G 0.99999 0.00001 0.00000 ( 1) 0.055 0.000
287 N 1.00000 0.00000 0.00000 ( 1) 0.055 0.000
288 L 0.00214 0.99686 0.00099 ( 2) 0.999 0.001
289 R 0.00000 0.99654 0.00346 ( 2) 1.004 0.003
290 A 0.99997 0.00003 0.00000 ( 1) 0.055 0.000
291 E 0.64899 0.35101 0.00000 ( 1) 0.387 0.000
292 Y 1.00000 0.00000 0.00000 ( 1) 0.055 0.000
293 L 0.00013 0.99896 0.00091 ( 2) 1.001 0.001
294 D 0.06309 0.93691 0.00000 ( 2) 0.940 0.000
295 D 1.00000 0.00000 0.00000 ( 1) 0.055 0.000
296 K 0.00000 0.81945 0.18055 ( 2) 1.208 0.181
297 H 0.00000 0.99966 0.00034 ( 2) 1.000 0.000
298 T 0.99998 0.00002 0.00000 ( 1) 0.055 0.000
299 F 0.15208 0.84790 0.00002 ( 2) 0.856 0.000
300 R 0.99996 0.00004 0.00000 ( 1) 0.055 0.000
301 H 1.00000 0.00000 0.00000 ( 1) 0.055 0.000
302 S 1.00000 0.00000 0.00000 ( 1) 0.055 0.000
303 V 1.00000 0.00000 0.00000 ( 1) 0.055 0.000
304 V 0.98956 0.01044 0.00000 ( 1) 0.065 0.000
305 V 1.00000 0.00000 0.00000 ( 1) 0.055 0.000
306 P 1.00000 0.00000 0.00000 ( 1) 0.055 0.000
307 Y 1.00000 0.00000 0.00000 ( 1) 0.055 0.000
308 E 1.00000 0.00000 0.00000 ( 1) 0.055 0.000
309 P 0.00275 0.99721 0.00004 ( 2) 0.997 0.000
310 P 1.00000 0.00000 0.00000 ( 1) 0.055 0.000
311 E 1.00000 0.00000 0.00000 ( 1) 0.055 0.000
312 V 0.99421 0.00579 0.00000 ( 1) 0.061 0.000
313 G 0.99988 0.00012 0.00000 ( 1) 0.055 0.000
314 S 0.97660 0.02340 0.00000 ( 1) 0.077 0.000
315 D 0.99841 0.00159 0.00000 ( 1) 0.057 0.000
316 C 0.69390 0.30610 0.00000 ( 1) 0.344 0.000
317 T 1.00000 0.00000 0.00000 ( 1) 0.055 0.000
318 T 1.00000 0.00000 0.00000 ( 1) 0.055 0.000
319 I 0.98769 0.01231 0.00000 ( 1) 0.067 0.000
320 H 1.00000 0.00000 0.00000 ( 1) 0.055 0.000
321 Y 1.00000 0.00000 0.00000 ( 1) 0.055 0.000
322 N 1.00000 0.00000 0.00000 ( 1) 0.055 0.000
323 Y 0.99597 0.00403 0.00000 ( 1) 0.059 0.000
324 M 1.00000 0.00000 0.00000 ( 1) 0.055 0.000
325 C 1.00000 0.00000 0.00000 ( 1) 0.055 0.000
326 N 1.00000 0.00000 0.00000 ( 1) 0.055 0.000
327 S 1.00000 0.00000 0.00000 ( 1) 0.055 0.000
328 S 1.00000 0.00000 0.00000 ( 1) 0.055 0.000
329 C 1.00000 0.00000 0.00000 ( 1) 0.055 0.000
330 M 1.00000 0.00000 0.00000 ( 1) 0.055 0.000
331 G 1.00000 0.00000 0.00000 ( 1) 0.055 0.000
332 G 1.00000 0.00000 0.00000 ( 1) 0.055 0.000
333 M 1.00000 0.00000 0.00000 ( 1) 0.055 0.000
334 N 1.00000 0.00000 0.00000 ( 1) 0.055 0.000
335 R 1.00000 0.00000 0.00000 ( 1) 0.055 0.000
336 R 1.00000 0.00000 0.00000 ( 1) 0.055 0.000
337 P 1.00000 0.00000 0.00000 ( 1) 0.055 0.000
338 I 1.00000 0.00000 0.00000 ( 1) 0.055 0.000
339 L 0.99986 0.00014 0.00000 ( 1) 0.055 0.000
340 T 1.00000 0.00000 0.00000 ( 1) 0.055 0.000
341 I 1.00000 0.00000 0.00000 ( 1) 0.055 0.000
342 I 1.00000 0.00000 0.00000 ( 1) 0.055 0.000
343 T 0.99992 0.00008 0.00000 ( 1) 0.055 0.000
344 L 1.00000 0.00000 0.00000 ( 1) 0.055 0.000
345 E 1.00000 0.00000 0.00000 ( 1) 0.055 0.000
346 D 1.00000 0.00000 0.00000 ( 1) 0.055 0.000
347 S 0.42997 0.57003 0.00000 ( 2) 0.594 0.000
348 S 0.00153 0.99844 0.00003 ( 2) 0.999 0.000
349 G 1.00000 0.00000 0.00000 ( 1) 0.055 0.000
350 N 0.05255 0.94745 0.00000 ( 2) 0.950 0.000
351 L 0.99192 0.00808 0.00000 ( 1) 0.063 0.000
352 L 1.00000 0.00000 0.00000 ( 1) 0.055 0.000
353 G 0.99998 0.00002 0.00000 ( 1) 0.055 0.000
354 R 1.00000 0.00000 0.00000 ( 1) 0.055 0.000
355 N 0.00000 1.00000 0.00000 ( 2) 1.000 0.000
356 S 1.00000 0.00000 0.00000 ( 1) 0.055 0.000
357 F 1.00000 0.00000 0.00000 ( 1) 0.055 0.000
358 E 1.00000 0.00000 0.00000 ( 1) 0.055 0.000
359 V 1.00000 0.00000 0.00000 ( 1) 0.055 0.000
360 R 0.99992 0.00008 0.00000 ( 1) 0.055 0.000
361 V 0.01654 0.98342 0.00004 ( 2) 0.984 0.000
362 C 0.99999 0.00001 0.00000 ( 1) 0.055 0.000
363 A 1.00000 0.00000 0.00000 ( 1) 0.055 0.000
364 C 0.99999 0.00001 0.00000 ( 1) 0.055 0.000
365 P 1.00000 0.00000 0.00000 ( 1) 0.055 0.000
366 G 1.00000 0.00000 0.00000 ( 1) 0.055 0.000
367 R 0.99999 0.00001 0.00000 ( 1) 0.055 0.000
368 D 1.00000 0.00000 0.00000 ( 1) 0.055 0.000
369 R 1.00000 0.00000 0.00000 ( 1) 0.055 0.000
370 R 1.00000 0.00000 0.00000 ( 1) 0.055 0.000
371 T 0.99969 0.00031 0.00000 ( 1) 0.055 0.000
372 E 1.00000 0.00000 0.00000 ( 1) 0.055 0.000
373 E 1.00000 0.00000 0.00000 ( 1) 0.055 0.000
374 E 0.89311 0.10689 0.00000 ( 1) 0.156 0.000
375 N 1.00000 0.00000 0.00000 ( 1) 0.055 0.000
376 F 0.04601 0.95399 0.00000 ( 2) 0.957 0.000
377 R 0.00001 0.99998 0.00001 ( 2) 1.000 0.000
378 K 1.00000 0.00000 0.00000 ( 1) 0.055 0.000
379 K 0.99982 0.00018 0.00000 ( 1) 0.055 0.000
380 G 0.00028 0.99969 0.00003 ( 2) 1.000 0.000
381 E 0.01604 0.98396 0.00000 ( 2) 0.985 0.000
382 L 0.00000 0.72619 0.27381 ( 2) 1.315 0.274
383 C 0.00000 0.99909 0.00091 ( 2) 1.001 0.001
384 P 0.03239 0.96759 0.00002 ( 2) 0.969 0.000
385 E 0.00009 0.99990 0.00001 ( 2) 1.000 0.000
386 L 0.00000 0.99704 0.00296 ( 2) 1.003 0.003
387 P 0.99624 0.00376 0.00000 ( 1) 0.059 0.000
388 P 0.00000 0.99662 0.00338 ( 2) 1.004 0.003
389 - 0.92839 0.06790 0.00370 ( 1) 0.127 0.004
390 - 0.92839 0.06790 0.00370 ( 1) 0.127 0.004
391 - 0.92839 0.06790 0.00370 ( 1) 0.127 0.004
392 - 0.92839 0.06790 0.00370 ( 1) 0.127 0.004
393 - 0.92839 0.06790 0.00370 ( 1) 0.127 0.004
394 - 0.97197 0.02729 0.00074 ( 1) 0.082 0.001
395 - 0.06117 0.81816 0.12067 ( 2) 1.081 0.121
396 G 0.00000 0.99994 0.00006 ( 2) 1.000 0.000
397 S 0.99995 0.00005 0.00000 ( 1) 0.055 0.000
398 T 0.00002 0.99959 0.00038 ( 2) 1.000 0.000
399 K 1.00000 0.00000 0.00000 ( 1) 0.055 0.000
400 R 0.99712 0.00288 0.00000 ( 1) 0.058 0.000
401 A 0.03819 0.96166 0.00015 ( 2) 0.964 0.000
402 L 0.99937 0.00063 0.00000 ( 1) 0.056 0.000
403 P 0.99032 0.00968 0.00000 ( 1) 0.064 0.000
404 T 0.00000 0.99996 0.00004 ( 2) 1.000 0.000
405 G 0.00000 0.37171 0.62829 ( 3) 1.723 0.628
406 T 0.34153 0.65847 0.00000 ( 2) 0.677 0.000
407 S 0.00048 0.99952 0.00000 ( 2) 1.000 0.000
408 - 0.92839 0.06790 0.00370 ( 1) 0.127 0.004
409 S 0.00001 0.99994 0.00005 ( 2) 1.000 0.000
410 S 0.00020 0.99950 0.00030 ( 2) 1.000 0.000
411 P 0.98358 0.01642 0.00000 ( 1) 0.071 0.000
412 Q 0.00000 0.99978 0.00022 ( 2) 1.000 0.000
413 P 0.00000 0.96634 0.03366 ( 2) 1.039 0.034
414 K 0.99982 0.00018 0.00000 ( 1) 0.055 0.000
415 K 1.00000 0.00000 0.00000 ( 1) 0.055 0.000
416 K 1.00000 0.00000 0.00000 ( 1) 0.055 0.000
417 P 0.00000 0.99383 0.00617 ( 2) 1.007 0.006
418 - 0.92943 0.06698 0.00359 ( 1) 0.126 0.004
419 L 0.00005 0.99978 0.00017 ( 2) 1.000 0.000
420 D 0.98910 0.01090 0.00000 ( 1) 0.065 0.000
421 G 0.00096 0.99854 0.00050 ( 2) 1.000 0.001
422 E 0.99999 0.00001 0.00000 ( 1) 0.055 0.000
423 Y 1.00000 0.00000 0.00000 ( 1) 0.055 0.000
424 F 1.00000 0.00000 0.00000 ( 1) 0.055 0.000
425 T 1.00000 0.00000 0.00000 ( 1) 0.055 0.000
426 L 1.00000 0.00000 0.00000 ( 1) 0.055 0.000
427 K 0.99999 0.00001 0.00000 ( 1) 0.055 0.000
428 I 1.00000 0.00000 0.00000 ( 1) 0.055 0.000
429 R 0.99984 0.00016 0.00000 ( 1) 0.055 0.000
430 G 1.00000 0.00000 0.00000 ( 1) 0.055 0.000
431 R 0.00037 0.99942 0.00021 ( 2) 1.000 0.000
432 E 0.00000 0.99941 0.00059 ( 2) 1.001 0.001
433 R 0.99655 0.00345 0.00000 ( 1) 0.058 0.000
434 F 0.00349 0.99649 0.00002 ( 2) 0.997 0.000
435 E 0.98053 0.01947 0.00000 ( 1) 0.073 0.000
436 M 0.98053 0.01947 0.00000 ( 1) 0.073 0.000
437 F 0.99659 0.00341 0.00000 ( 1) 0.058 0.000
438 R 0.00001 0.99363 0.00636 ( 2) 1.007 0.006
439 E 0.13533 0.86467 0.00000 ( 2) 0.872 0.000
440 L 0.99854 0.00146 0.00000 ( 1) 0.056 0.000
441 N 1.00000 0.00000 0.00000 ( 1) 0.055 0.000
442 E 0.99992 0.00008 0.00000 ( 1) 0.055 0.000
443 A 1.00000 0.00000 0.00000 ( 1) 0.055 0.000
444 L 0.99998 0.00002 0.00000 ( 1) 0.055 0.000
445 E 1.00000 0.00000 0.00000 ( 1) 0.055 0.000
446 L 0.00559 0.99430 0.00011 ( 2) 0.995 0.000
447 K 0.99992 0.00008 0.00000 ( 1) 0.055 0.000
448 D 1.00000 0.00000 0.00000 ( 1) 0.055 0.000
449 - 0.92839 0.06790 0.00370 ( 1) 0.127 0.004
450 T 0.99999 0.00001 0.00000 ( 1) 0.055 0.000
451 Q 0.00000 0.99951 0.00049 ( 2) 1.001 0.000
452 A 0.00000 0.97662 0.02338 ( 2) 1.027 0.023
453 E 0.00008 0.99980 0.00012 ( 2) 1.000 0.000
454 K 0.76053 0.23947 0.00000 ( 1) 0.281 0.000
455 D 0.80871 0.19129 0.00000 ( 1) 0.236 0.000
456 S 0.00101 0.99812 0.00087 ( 2) 1.000 0.001
457 G 0.00126 0.99869 0.00005 ( 2) 0.999 0.000
458 E 0.97593 0.02407 0.00000 ( 1) 0.078 0.000
459 S 0.00002 0.99997 0.00000 ( 2) 1.000 0.000
460 R 0.00000 0.99976 0.00024 ( 2) 1.000 0.000
461 A 0.00060 0.99927 0.00013 ( 2) 1.000 0.000
462 H 0.99982 0.00018 0.00000 ( 1) 0.055 0.000
463 S 0.28578 0.71422 0.00000 ( 2) 0.730 0.000
464 S 1.00000 0.00000 0.00000 ( 1) 0.055 0.000
465 Y 0.17502 0.82498 0.00000 ( 2) 0.835 0.000
466 L 0.00006 0.99979 0.00015 ( 2) 1.000 0.000
467 K 1.00000 0.00000 0.00000 ( 1) 0.055 0.000
468 S 0.03225 0.96773 0.00002 ( 2) 0.970 0.000
469 K 1.00000 0.00000 0.00000 ( 1) 0.055 0.000
470 K 1.00000 0.00000 0.00000 ( 1) 0.055 0.000
471 G 0.53415 0.46585 0.00000 ( 1) 0.495 0.000
472 Q 0.00273 0.99725 0.00002 ( 2) 0.997 0.000
473 S 0.99991 0.00009 0.00000 ( 1) 0.055 0.000
474 T 0.99993 0.00007 0.00000 ( 1) 0.055 0.000
475 S 0.99986 0.00014 0.00000 ( 1) 0.055 0.000
476 R 0.00000 0.99994 0.00006 ( 2) 1.000 0.000
477 H 0.42494 0.57506 0.00000 ( 2) 0.598 0.000
478 K 0.96486 0.03514 0.00000 ( 1) 0.088 0.000
479 K 0.99951 0.00049 0.00000 ( 1) 0.056 0.000
480 - 0.97746 0.02213 0.00041 ( 1) 0.077 0.000
481 L 0.00000 0.29999 0.70001 ( 3) 1.806 0.700
482 M 0.00000 0.99999 0.00001 ( 2) 1.000 0.000
483 I 0.00000 0.99916 0.00084 ( 2) 1.001 0.001
484 K 1.00000 0.00000 0.00000 ( 1) 0.055 0.000
485 R 0.00000 0.99734 0.00266 ( 2) 1.003 0.003
486 E 0.99999 0.00001 0.00000 ( 1) 0.055 0.000
487 G 0.95335 0.04665 0.00000 ( 1) 0.099 0.000
488 P 0.00059 0.99929 0.00013 ( 2) 1.000 0.000
489 D 1.00000 0.00000 0.00000 ( 1) 0.055 0.000
490 S 0.99996 0.00004 0.00000 ( 1) 0.055 0.000
491 D 1.00000 0.00000 0.00000 ( 1) 0.055 0.000
Positively selected sites
	Prob(w>1) mean w
79 T 0.796 1.917
80 P 0.754 1.868
100 E 0.903 2.040
103 A 0.999** 2.150
111 - 0.867 1.999
117 Q 0.960* 2.105
119 P 0.945 2.088
126 - 0.679 1.782
184 P 0.998** 2.149
405 G 0.628 1.723
481 L 0.700 1.806
lnL = -22784.392810
Bayes Empirical Bayes (BEB) probabilities for 3 classes (class) & postmean_w
(amino acids refer to 1st sequence: Nannospalax_judaei)
1 - 0.56360 0.37296 0.06345 ( 1) 0.560 +- 0.676
2 - 0.56360 0.37296 0.06345 ( 1) 0.560 +- 0.676
3 - 0.56360 0.37296 0.06345 ( 1) 0.560 +- 0.676
4 - 0.56360 0.37296 0.06345 ( 1) 0.560 +- 0.676
5 - 0.56360 0.37296 0.06345 ( 1) 0.560 +- 0.676
6 - 0.56360 0.37296 0.06345 ( 1) 0.560 +- 0.676
7 - 0.56360 0.37296 0.06345 ( 1) 0.560 +- 0.676
8 - 0.56360 0.37296 0.06345 ( 1) 0.560 +- 0.676
9 - 0.13489 0.73969 0.12542 ( 2) 1.060 +- 0.633
10 - 0.14223 0.74914 0.10862 ( 2) 1.028 +- 0.610
11 - 0.04564 0.73766 0.21670 ( 2) 1.282 +- 0.670
12 - 0.00297 0.57079 0.42624 ( 2) 1.637 +- 0.746
13 - 0.00251 0.54726 0.45024 ( 2) 1.673 +- 0.750
14 - 0.00686 0.74289 0.25024 ( 2) 1.369 +- 0.658
15 - 0.00382 0.64972 0.34646 ( 2) 1.516 +- 0.719
16 - 0.77082 0.21426 0.01492 ( 1) 0.290 +- 0.475
17 - 0.09152 0.71892 0.18955 ( 2) 1.197 +- 0.686
18 - 0.00376 0.62611 0.37013 ( 2) 1.552 +- 0.729
19 - 0.00352 0.63228 0.36420 ( 2) 1.543 +- 0.727
20 - 0.00595 0.72940 0.26465 ( 2) 1.391 +- 0.669
21 - 0.74992 0.23163 0.01845 ( 1) 0.315 +- 0.499
22 - 0.77106 0.21250 0.01644 ( 1) 0.292 +- 0.481
23 - 0.03732 0.68979 0.27290 ( 2) 1.374 +- 0.713
24 - 0.14172 0.73691 0.12138 ( 2) 1.047 +- 0.631
25 - 0.77181 0.21238 0.01582 ( 1) 0.291 +- 0.478
26 - 0.13043 0.73567 0.13390 ( 2) 1.077 +- 0.643
27 - 0.11885 0.75753 0.12361 ( 2) 1.073 +- 0.617
28 - 0.09136 0.74050 0.16814 ( 2) 1.165 +- 0.658
29 - 0.80278 0.18535 0.01187 ( 1) 0.255 +- 0.443
30 - 0.10177 0.74517 0.15306 ( 2) 1.133 +- 0.647
31 - 0.14334 0.75266 0.10400 ( 2) 1.020 +- 0.602
32 - 0.81161 0.17822 0.01017 ( 1) 0.244 +- 0.429
33 - 0.16807 0.73640 0.09553 ( 2) 0.984 +- 0.605
34 - 0.14867 0.74497 0.10636 ( 2) 1.018 +- 0.611
35 - 0.10722 0.73633 0.15646 ( 2) 1.133 +- 0.657
36 - 0.81209 0.17922 0.00869 ( 1) 0.242 +- 0.421
37 - 0.10119 0.74192 0.15688 ( 2) 1.139 +- 0.652
38 - 0.00613 0.73863 0.25524 ( 2) 1.377 +- 0.662
39 - 0.19298 0.73978 0.06724 ( 2) 0.918 +- 0.565
40 - 0.84174 0.15233 0.00593 ( 1) 0.209 +- 0.384
41 M 1.00000 0.00000 0.00000 ( 1) 0.050 +- 0.000
42 E 0.99929 0.00071 0.00000 ( 1) 0.051 +- 0.025
43 E 0.00024 0.99975 0.00000 ( 2) 1.000 +- 0.015
44 Q 0.00000 0.82705 0.17295 ( 2) 1.259 +- 0.567
45 Q 0.00754 0.99246 0.00000 ( 2) 0.993 +- 0.082
46 S 0.00000 0.99749 0.00251 ( 2) 1.004 +- 0.075
47 D 0.99269 0.00731 0.00000 ( 1) 0.057 +- 0.081
48 L 0.02484 0.97516 0.00000 ( 2) 0.976 +- 0.148
49 S 0.00000 0.99839 0.00161 ( 2) 1.002 +- 0.060
50 I 0.00000 0.99992 0.00008 ( 2) 1.000 +- 0.013
51 E 0.90708 0.09292 0.00000 ( 1) 0.138 +- 0.276
52 P 0.02628 0.97372 0.00000 ( 2) 0.975 +- 0.152
53 P 0.99953 0.00047 0.00000 ( 1) 0.050 +- 0.021
54 L 0.99999 0.00001 0.00000 ( 1) 0.050 +- 0.003
55 S 1.00000 0.00000 0.00000 ( 1) 0.050 +- 0.002
56 Q 1.00000 0.00000 0.00000 ( 1) 0.050 +- 0.001
57 E 0.99997 0.00003 0.00000 ( 1) 0.050 +- 0.005
58 T 0.95543 0.04457 0.00000 ( 1) 0.092 +- 0.196
59 F 0.99998 0.00002 0.00000 ( 1) 0.050 +- 0.004
60 S 0.99222 0.00778 0.00000 ( 1) 0.057 +- 0.083
61 D 0.47230 0.52770 0.00000 ( 2) 0.551 +- 0.474
62 L 0.99936 0.00064 0.00000 ( 1) 0.051 +- 0.024
63 W 0.99995 0.00005 0.00000 ( 1) 0.050 +- 0.007
64 K 0.00000 0.99974 0.00026 ( 2) 1.000 +- 0.024
65 L 0.99253 0.00747 0.00000 ( 1) 0.057 +- 0.082
66 L 0.99993 0.00007 0.00000 ( 1) 0.050 +- 0.008
67 P 0.99912 0.00088 0.00000 ( 1) 0.051 +- 0.028
68 Q 0.00000 0.55992 0.44008 ( 2) 1.660 +- 0.745
69 N 0.00000 0.99995 0.00005 ( 2) 1.000 +- 0.011
70 N 0.00000 1.00000 0.00000 ( 2) 1.000 +- 0.003
71 V 0.00000 0.95052 0.04948 ( 2) 1.074 +- 0.325
72 L 0.17115 0.82884 0.00000 ( 2) 0.837 +- 0.358
73 - 0.56360 0.37296 0.06345 ( 1) 0.560 +- 0.676
74 - 0.56360 0.37296 0.06345 ( 1) 0.560 +- 0.676
75 - 0.56360 0.37296 0.06345 ( 1) 0.560 +- 0.676
76 - 0.00096 0.48612 0.51292 ( 3) 1.768 +- 0.751
77 - 0.00546 0.70498 0.28957 ( 2) 1.429 +- 0.687
78 S 0.00000 0.99763 0.00237 ( 2) 1.004 +- 0.073
79 T 0.00000 0.08898 0.91102 ( 3) 2.367 +- 0.427
80 P 0.00000 0.10906 0.89094 ( 3) 2.336 +- 0.468
81 L 0.00000 0.94966 0.05034 ( 2) 1.076 +- 0.328
82 S 0.00000 0.99954 0.00046 ( 2) 1.001 +- 0.032
83 - 0.69939 0.27625 0.02436 ( 1) 0.372 +- 0.540
84 P 0.00000 0.60423 0.39577 ( 2) 1.594 +- 0.734
85 N 0.00002 0.52152 0.47846 ( 2) 1.718 +- 0.749
86 - 0.60967 0.34421 0.04612 ( 1) 0.490 +- 0.628
87 - 0.61792 0.33855 0.04353 ( 1) 0.478 +- 0.619
88 S 0.00000 0.35768 0.64232 ( 3) 1.963 +- 0.719
89 M 0.00000 0.99997 0.00003 ( 2) 1.000 +- 0.009
90 - 0.56360 0.37296 0.06345 ( 1) 0.560 +- 0.676
91 - 0.56360 0.37296 0.06345 ( 1) 0.560 +- 0.676
92 - 0.56360 0.37296 0.06345 ( 1) 0.560 +- 0.676
93 E 0.00000 0.99988 0.00012 ( 2) 1.000 +- 0.017
94 D 0.00000 0.99913 0.00087 ( 2) 1.001 +- 0.044
95 L 0.00098 0.99887 0.00015 ( 2) 0.999 +- 0.035
96 L 0.00000 0.99768 0.00232 ( 2) 1.003 +- 0.072
97 L 0.58395 0.41605 0.00000 ( 1) 0.445 +- 0.468
98 S 0.00000 0.99895 0.00105 ( 2) 1.002 +- 0.048
99 P 0.00000 0.94899 0.05101 ( 2) 1.077 +- 0.330
100 E 0.00000 0.02989 0.97011 ( 3) 2.455 +- 0.256
101 D 0.00000 0.99417 0.00583 ( 2) 1.009 +- 0.114
102 V 0.00000 0.97671 0.02329 ( 2) 1.035 +- 0.226
103 A 0.00000 0.00015 0.99985 ( 3) 2.500 +- 0.020
104 N 0.00000 0.99935 0.00065 ( 2) 1.001 +- 0.038
105 W 0.00217 0.99778 0.00005 ( 2) 0.998 +- 0.045
106 L 0.00001 0.99903 0.00096 ( 2) 1.001 +- 0.047
107 D 0.00000 0.63337 0.36663 ( 2) 1.550 +- 0.723
108 D 0.00000 0.75358 0.24642 ( 2) 1.370 +- 0.646
109 - 0.00001 0.46854 0.53145 ( 3) 1.797 +- 0.749
110 - 0.00019 0.50272 0.49709 ( 2) 1.745 +- 0.750
111 - 0.00000 0.04277 0.95723 ( 3) 2.436 +- 0.304
112 P 0.00000 0.70322 0.29678 ( 2) 1.445 +- 0.685
113 D 0.00000 0.88973 0.11027 ( 2) 1.165 +- 0.470
114 E 0.00000 0.99991 0.00009 ( 2) 1.000 +- 0.014
115 A 0.00000 0.89195 0.10805 ( 2) 1.162 +- 0.466
116 L 0.00000 0.74553 0.25447 ( 2) 1.382 +- 0.653
117 Q 0.00000 0.00996 0.99004 ( 3) 2.485 +- 0.149
118 V 0.00000 0.99120 0.00880 ( 2) 1.013 +- 0.140
119 P 0.00000 0.01183 0.98817 ( 3) 2.482 +- 0.162
120 A 0.00000 0.57304 0.42696 ( 2) 1.640 +- 0.742
121 A 0.79512 0.20461 0.00027 ( 1) 0.245 +- 0.385
122 A 0.00000 0.81858 0.18142 ( 2) 1.272 +- 0.578
123 I 0.00003 0.58748 0.41249 ( 2) 1.619 +- 0.738
124 T 0.00047 0.69110 0.30844 ( 2) 1.462 +- 0.693
125 - 0.00000 0.28060 0.71940 ( 3) 2.079 +- 0.674
126 - 0.00000 0.08875 0.91125 ( 3) 2.367 +- 0.427
127 - 0.14136 0.76244 0.09620 ( 2) 1.010 +- 0.586
128 G 0.00000 0.71798 0.28202 ( 2) 1.423 +- 0.675
129 D 0.00000 0.87796 0.12204 ( 2) 1.183 +- 0.491
130 P 0.00001 0.99222 0.00777 ( 2) 1.012 +- 0.132
131 V 0.00000 0.29654 0.70346 ( 3) 2.055 +- 0.685
132 T 0.00000 0.65089 0.34911 ( 2) 1.524 +- 0.715
133 E 0.00000 0.95985 0.04015 ( 2) 1.060 +- 0.294
134 T 0.00003 0.99993 0.00004 ( 2) 1.000 +- 0.011
135 S 0.00011 0.99970 0.00019 ( 2) 1.000 +- 0.023
136 A 0.00000 0.76264 0.23736 ( 2) 1.356 +- 0.638
137 P 0.00000 0.99752 0.00248 ( 2) 1.004 +- 0.075
138 V 0.00000 0.99903 0.00097 ( 2) 1.001 +- 0.047
139 A 0.00000 0.99999 0.00000 ( 2) 1.000 +- 0.003
140 P 0.00000 0.99873 0.00127 ( 2) 1.002 +- 0.053
141 P 0.00000 0.88539 0.11461 ( 2) 1.172 +- 0.478
142 P 0.99198 0.00802 0.00000 ( 1) 0.058 +- 0.085
143 A 0.00118 0.99882 0.00000 ( 2) 0.999 +- 0.033
144 T 0.00000 0.99978 0.00022 ( 2) 1.000 +- 0.022
145 P 0.00000 0.99991 0.00009 ( 2) 1.000 +- 0.014
146 W 0.87195 0.12805 0.00000 ( 1) 0.172 +- 0.317
147 P 0.99931 0.00069 0.00000 ( 1) 0.051 +- 0.025
148 L 0.98399 0.01601 0.00000 ( 1) 0.065 +- 0.119
149 S 0.97663 0.02337 0.00000 ( 1) 0.072 +- 0.144
150 S 0.99994 0.00006 0.00000 ( 1) 0.050 +- 0.007
151 S 0.00000 0.99005 0.00995 ( 2) 1.015 +- 0.149
152 V 1.00000 0.00000 0.00000 ( 1) 0.050 +- 0.001
153 P 0.99993 0.00007 0.00000 ( 1) 0.050 +- 0.008
154 S 0.98318 0.01682 0.00000 ( 1) 0.066 +- 0.122
155 Q 0.00077 0.99921 0.00002 ( 2) 0.999 +- 0.027
156 K 0.83179 0.16821 0.00000 ( 1) 0.210 +- 0.355
157 T 0.00001 0.99998 0.00000 ( 2) 1.000 +- 0.004
158 Y 0.99998 0.00002 0.00000 ( 1) 0.050 +- 0.004
159 Q 0.00000 0.99483 0.00517 ( 2) 1.008 +- 0.108
160 G 1.00000 0.00000 0.00000 ( 1) 0.050 +- 0.001
161 S 0.00000 0.72230 0.27770 ( 2) 1.417 +- 0.672
162 Y 0.99994 0.00006 0.00000 ( 1) 0.050 +- 0.007
163 G 0.00003 0.99992 0.00005 ( 2) 1.000 +- 0.012
164 F 1.00000 0.00000 0.00000 ( 1) 0.050 +- 0.001
165 R 0.00005 0.99964 0.00031 ( 2) 1.000 +- 0.027
166 L 0.99516 0.00484 0.00000 ( 1) 0.055 +- 0.066
167 G 0.97915 0.02085 0.00000 ( 1) 0.070 +- 0.136
168 F 1.00000 0.00000 0.00000 ( 1) 0.050 +- 0.001
169 L 0.99869 0.00131 0.00000 ( 1) 0.051 +- 0.034
170 H 0.00000 0.99169 0.00831 ( 2) 1.012 +- 0.136
171 S 0.99991 0.00009 0.00000 ( 1) 0.050 +- 0.009
172 G 1.00000 0.00000 0.00000 ( 1) 0.050 +- 0.002
173 T 0.99978 0.00022 0.00000 ( 1) 0.050 +- 0.014
174 A 1.00000 0.00000 0.00000 ( 1) 0.050 +- 0.001
175 K 1.00000 0.00000 0.00000 ( 1) 0.050 +- 0.001
176 S 0.99990 0.00010 0.00000 ( 1) 0.050 +- 0.010
177 V 0.99999 0.00001 0.00000 ( 1) 0.050 +- 0.002
178 T 0.99697 0.00303 0.00000 ( 1) 0.053 +- 0.052
179 C 0.99995 0.00005 0.00000 ( 1) 0.050 +- 0.006
180 T 0.99952 0.00048 0.00000 ( 1) 0.050 +- 0.021
181 Y 1.00000 0.00000 0.00000 ( 1) 0.050 +- 0.000
182 S 1.00000 0.00000 0.00000 ( 1) 0.050 +- 0.001
183 P 0.98997 0.01003 0.00000 ( 1) 0.060 +- 0.095
184 P 0.00000 0.00046 0.99954 ( 3) 2.499 +- 0.033
185 L 1.00000 0.00000 0.00000 ( 1) 0.050 +- 0.001
186 N 1.00000 0.00000 0.00000 ( 1) 0.050 +- 0.000
187 K 1.00000 0.00000 0.00000 ( 1) 0.050 +- 0.000
188 L 0.99975 0.00025 0.00000 ( 1) 0.050 +- 0.015
189 F 1.00000 0.00000 0.00000 ( 1) 0.050 +- 0.002
190 C 1.00000 0.00000 0.00000 ( 1) 0.050 +- 0.001
191 Q 1.00000 0.00000 0.00000 ( 1) 0.050 +- 0.001
192 L 0.99978 0.00022 0.00000 ( 1) 0.050 +- 0.014
193 A 0.99998 0.00002 0.00000 ( 1) 0.050 +- 0.005
194 K 1.00000 0.00000 0.00000 ( 1) 0.050 +- 0.000
195 T 0.99999 0.00001 0.00000 ( 1) 0.050 +- 0.002
196 C 1.00000 0.00000 0.00000 ( 1) 0.050 +- 0.001
197 P 0.99999 0.00001 0.00000 ( 1) 0.050 +- 0.003
198 V 1.00000 0.00000 0.00000 ( 1) 0.050 +- 0.001
199 Q 1.00000 0.00000 0.00000 ( 1) 0.050 +- 0.001
200 L 0.99978 0.00022 0.00000 ( 1) 0.050 +- 0.014
201 W 0.00242 0.99756 0.00002 ( 2) 0.998 +- 0.047
202 V 1.00000 0.00000 0.00000 ( 1) 0.050 +- 0.002
203 D 0.00000 0.99994 0.00006 ( 2) 1.000 +- 0.012
204 S 0.99121 0.00879 0.00000 ( 1) 0.058 +- 0.089
205 T 0.00293 0.99701 0.00006 ( 2) 0.997 +- 0.053
206 P 1.00000 0.00000 0.00000 ( 1) 0.050 +- 0.001
207 P 0.99996 0.00004 0.00000 ( 1) 0.050 +- 0.006
208 P 0.00000 0.99939 0.00061 ( 2) 1.001 +- 0.037
209 G 0.96461 0.03539 0.00000 ( 1) 0.084 +- 0.176
210 T 0.00002 0.99998 0.00000 ( 2) 1.000 +- 0.004
211 R 0.99513 0.00487 0.00000 ( 1) 0.055 +- 0.066
212 V 1.00000 0.00000 0.00000 ( 1) 0.050 +- 0.002
213 R 1.00000 0.00000 0.00000 ( 1) 0.050 +- 0.002
214 A 1.00000 0.00000 0.00000 ( 1) 0.050 +- 0.001
215 M 1.00000 0.00000 0.00000 ( 1) 0.050 +- 0.001
216 A 1.00000 0.00000 0.00000 ( 1) 0.050 +- 0.000
217 I 1.00000 0.00000 0.00000 ( 1) 0.050 +- 0.001
218 Y 1.00000 0.00000 0.00000 ( 1) 0.050 +- 0.000
219 K 1.00000 0.00000 0.00000 ( 1) 0.050 +- 0.000
220 K 0.99996 0.00004 0.00000 ( 1) 0.050 +- 0.006
221 S 0.11053 0.88939 0.00007 ( 2) 0.895 +- 0.298
222 Q 1.00000 0.00000 0.00000 ( 1) 0.050 +- 0.002
223 H 0.00003 0.99997 0.00000 ( 2) 1.000 +- 0.005
224 M 0.99986 0.00014 0.00000 ( 1) 0.050 +- 0.011
225 T 0.99981 0.00019 0.00000 ( 1) 0.050 +- 0.013
226 E 1.00000 0.00000 0.00000 ( 1) 0.050 +- 0.000
227 V 0.99923 0.00077 0.00000 ( 1) 0.051 +- 0.026
228 V 1.00000 0.00000 0.00000 ( 1) 0.050 +- 0.001
229 K 0.18044 0.81956 0.00000 ( 2) 0.829 +- 0.365
230 R 1.00000 0.00000 0.00000 ( 1) 0.050 +- 0.000
231 C 0.99998 0.00002 0.00000 ( 1) 0.050 +- 0.005
232 P 1.00000 0.00000 0.00000 ( 1) 0.050 +- 0.002
233 H 1.00000 0.00000 0.00000 ( 1) 0.050 +- 0.000
234 H 1.00000 0.00000 0.00000 ( 1) 0.050 +- 0.001
235 E 1.00000 0.00000 0.00000 ( 1) 0.050 +- 0.000
236 R 1.00000 0.00000 0.00000 ( 1) 0.050 +- 0.001
237 C 0.00000 0.99999 0.00000 ( 2) 1.000 +- 0.003
238 S 0.83177 0.16823 0.00000 ( 1) 0.210 +- 0.355
239 D 0.25566 0.74434 0.00000 ( 2) 0.757 +- 0.414
240 - 0.00000 0.60365 0.39635 ( 2) 1.595 +- 0.734
241 S 0.00000 0.99999 0.00001 ( 2) 1.000 +- 0.004
242 D 0.99997 0.00003 0.00000 ( 1) 0.050 +- 0.005
243 - 0.56360 0.37296 0.06345 ( 1) 0.560 +- 0.676
244 - 0.56360 0.37296 0.06345 ( 1) 0.560 +- 0.676
245 - 0.56360 0.37296 0.06345 ( 1) 0.560 +- 0.676
246 - 0.56360 0.37296 0.06345 ( 1) 0.560 +- 0.676
247 G 0.93746 0.06254 0.00000 ( 1) 0.109 +- 0.230
248 - 0.56360 0.37296 0.06345 ( 1) 0.560 +- 0.676
249 - 0.56360 0.37296 0.06345 ( 1) 0.560 +- 0.676
250 - 0.56360 0.37296 0.06345 ( 1) 0.560 +- 0.676
251 - 0.56360 0.37296 0.06345 ( 1) 0.560 +- 0.676
252 - 0.56360 0.37296 0.06345 ( 1) 0.560 +- 0.676
253 - 0.56360 0.37296 0.06345 ( 1) 0.560 +- 0.676
254 - 0.56360 0.37296 0.06345 ( 1) 0.560 +- 0.676
255 - 0.56360 0.37296 0.06345 ( 1) 0.560 +- 0.676
256 - 0.56360 0.37296 0.06345 ( 1) 0.560 +- 0.676
257 - 0.56360 0.37296 0.06345 ( 1) 0.560 +- 0.676
258 - 0.56360 0.37296 0.06345 ( 1) 0.560 +- 0.676
259 - 0.56360 0.37296 0.06345 ( 1) 0.560 +- 0.676
260 - 0.56360 0.37296 0.06345 ( 1) 0.560 +- 0.676
261 - 0.56360 0.37296 0.06345 ( 1) 0.560 +- 0.676
262 - 0.56360 0.37296 0.06345 ( 1) 0.560 +- 0.676
263 - 0.56360 0.37296 0.06345 ( 1) 0.560 +- 0.676
264 - 0.56360 0.37296 0.06345 ( 1) 0.560 +- 0.676
265 - 0.56360 0.37296 0.06345 ( 1) 0.560 +- 0.676
266 - 0.56360 0.37296 0.06345 ( 1) 0.560 +- 0.676
267 - 0.56360 0.37296 0.06345 ( 1) 0.560 +- 0.676
268 - 0.56360 0.37296 0.06345 ( 1) 0.560 +- 0.676
269 - 0.56360 0.37296 0.06345 ( 1) 0.560 +- 0.676
270 - 0.56360 0.37296 0.06345 ( 1) 0.560 +- 0.676
271 - 0.56360 0.37296 0.06345 ( 1) 0.560 +- 0.676
272 - 0.56360 0.37296 0.06345 ( 1) 0.560 +- 0.676
273 - 0.56360 0.37296 0.06345 ( 1) 0.560 +- 0.676
274 - 0.56360 0.37296 0.06345 ( 1) 0.560 +- 0.676
275 L 0.99930 0.00070 0.00000 ( 1) 0.051 +- 0.025
276 A 1.00000 0.00000 0.00000 ( 1) 0.050 +- 0.000
277 P 0.99998 0.00002 0.00000 ( 1) 0.050 +- 0.004
278 P 0.99998 0.00002 0.00000 ( 1) 0.050 +- 0.004
279 Q 0.99998 0.00002 0.00000 ( 1) 0.050 +- 0.004
280 H 1.00000 0.00000 0.00000 ( 1) 0.050 +- 0.001
281 L 1.00000 0.00000 0.00000 ( 1) 0.050 +- 0.001
282 I 1.00000 0.00000 0.00000 ( 1) 0.050 +- 0.000
283 R 0.99999 0.00001 0.00000 ( 1) 0.050 +- 0.003
284 V 1.00000 0.00000 0.00000 ( 1) 0.050 +- 0.001
285 E 0.99999 0.00001 0.00000 ( 1) 0.050 +- 0.002
286 G 0.99990 0.00010 0.00000 ( 1) 0.050 +- 0.010
287 N 1.00000 0.00000 0.00000 ( 1) 0.050 +- 0.000
288 L 0.00014 0.99902 0.00084 ( 2) 1.001 +- 0.045
289 R 0.00000 0.99757 0.00243 ( 2) 1.004 +- 0.074
290 A 0.99968 0.00032 0.00000 ( 1) 0.050 +- 0.017
291 E 0.11132 0.88868 0.00000 ( 2) 0.894 +- 0.299
292 Y 0.99999 0.00001 0.00000 ( 1) 0.050 +- 0.003
293 L 0.00001 0.99945 0.00054 ( 2) 1.001 +- 0.035
294 D 0.00411 0.99589 0.00000 ( 2) 0.996 +- 0.061
295 D 1.00000 0.00000 0.00000 ( 1) 0.050 +- 0.000
296 K 0.00000 0.75281 0.24719 ( 2) 1.371 +- 0.647
297 H 0.00000 0.99991 0.00009 ( 2) 1.000 +- 0.014
298 T 0.99980 0.00020 0.00000 ( 1) 0.050 +- 0.013
299 F 0.01293 0.98707 0.00001 ( 2) 0.988 +- 0.107
300 R 0.99966 0.00034 0.00000 ( 1) 0.050 +- 0.018
301 H 0.99996 0.00004 0.00000 ( 1) 0.050 +- 0.006
302 S 1.00000 0.00000 0.00000 ( 1) 0.050 +- 0.001
303 V 1.00000 0.00000 0.00000 ( 1) 0.050 +- 0.001
304 V 0.88464 0.11536 0.00000 ( 1) 0.160 +- 0.303
305 V 1.00000 0.00000 0.00000 ( 1) 0.050 +- 0.001
306 P 1.00000 0.00000 0.00000 ( 1) 0.050 +- 0.001
307 Y 0.99999 0.00001 0.00000 ( 1) 0.050 +- 0.003
308 E 1.00000 0.00000 0.00000 ( 1) 0.050 +- 0.001
309 P 0.00017 0.99982 0.00001 ( 2) 1.000 +- 0.013
310 P 1.00000 0.00000 0.00000 ( 1) 0.050 +- 0.002
311 E 1.00000 0.00000 0.00000 ( 1) 0.050 +- 0.000
312 V 0.93314 0.06686 0.00000 ( 1) 0.114 +- 0.237
313 G 0.99872 0.00128 0.00000 ( 1) 0.051 +- 0.034
314 S 0.78464 0.21536 0.00000 ( 1) 0.255 +- 0.391
315 D 0.97941 0.02059 0.00000 ( 1) 0.070 +- 0.135
316 C 0.15266 0.84733 0.00000 ( 2) 0.855 +- 0.342
317 T 1.00000 0.00000 0.00000 ( 1) 0.050 +- 0.001
318 T 1.00000 0.00000 0.00000 ( 1) 0.050 +- 0.000
319 I 0.85694 0.14306 0.00000 ( 1) 0.186 +- 0.333
320 H 1.00000 0.00000 0.00000 ( 1) 0.050 +- 0.000
321 Y 1.00000 0.00000 0.00000 ( 1) 0.050 +- 0.002
322 N 1.00000 0.00000 0.00000 ( 1) 0.050 +- 0.000
323 Y 0.95265 0.04735 0.00000 ( 1) 0.095 +- 0.202
324 M 1.00000 0.00000 0.00000 ( 1) 0.050 +- 0.000
325 C 0.99996 0.00004 0.00000 ( 1) 0.050 +- 0.006
326 N 1.00000 0.00000 0.00000 ( 1) 0.050 +- 0.000
327 S 1.00000 0.00000 0.00000 ( 1) 0.050 +- 0.000
328 S 1.00000 0.00000 0.00000 ( 1) 0.050 +- 0.000
329 C 1.00000 0.00000 0.00000 ( 1) 0.050 +- 0.001
330 M 1.00000 0.00000 0.00000 ( 1) 0.050 +- 0.000
331 G 1.00000 0.00000 0.00000 ( 1) 0.050 +- 0.001
332 G 1.00000 0.00000 0.00000 ( 1) 0.050 +- 0.000
333 M 1.00000 0.00000 0.00000 ( 1) 0.050 +- 0.000
334 N 1.00000 0.00000 0.00000 ( 1) 0.050 +- 0.000
335 R 1.00000 0.00000 0.00000 ( 1) 0.050 +- 0.001
336 R 1.00000 0.00000 0.00000 ( 1) 0.050 +- 0.002
337 P 1.00000 0.00000 0.00000 ( 1) 0.050 +- 0.000
338 I 1.00000 0.00000 0.00000 ( 1) 0.050 +- 0.000
339 L 0.99839 0.00161 0.00000 ( 1) 0.052 +- 0.038
340 T 1.00000 0.00000 0.00000 ( 1) 0.050 +- 0.000
341 I 1.00000 0.00000 0.00000 ( 1) 0.050 +- 0.000
342 I 1.00000 0.00000 0.00000 ( 1) 0.050 +- 0.001
343 T 0.99920 0.00080 0.00000 ( 1) 0.051 +- 0.027
344 L 0.99999 0.00001 0.00000 ( 1) 0.050 +- 0.003
345 E 0.99999 0.00001 0.00000 ( 1) 0.050 +- 0.003
346 D 1.00000 0.00000 0.00000 ( 1) 0.050 +- 0.000
347 S 0.04836 0.95164 0.00000 ( 2) 0.954 +- 0.204
348 S 0.00009 0.99990 0.00001 ( 2) 1.000 +- 0.010
349 G 1.00000 0.00000 0.00000 ( 1) 0.050 +- 0.002
350 N 0.00339 0.99661 0.00000 ( 2) 0.997 +- 0.055
351 L 0.91508 0.08492 0.00000 ( 1) 0.131 +- 0.265
352 L 0.99999 0.00001 0.00000 ( 1) 0.050 +- 0.003
353 G 0.99980 0.00020 0.00000 ( 1) 0.050 +- 0.013
354 R 1.00000 0.00000 0.00000 ( 1) 0.050 +- 0.002
355 N 0.00000 1.00000 0.00000 ( 2) 1.000 +- 0.001
356 S 1.00000 0.00000 0.00000 ( 1) 0.050 +- 0.001
357 F 0.99998 0.00002 0.00000 ( 1) 0.050 +- 0.005
358 E 1.00000 0.00000 0.00000 ( 1) 0.050 +- 0.000
359 V 1.00000 0.00000 0.00000 ( 1) 0.050 +- 0.002
360 R 0.99928 0.00072 0.00000 ( 1) 0.051 +- 0.025
361 V 0.00111 0.99888 0.00001 ( 2) 0.999 +- 0.032
362 C 0.99994 0.00006 0.00000 ( 1) 0.050 +- 0.007
363 A 1.00000 0.00000 0.00000 ( 1) 0.050 +- 0.000
364 C 0.99994 0.00006 0.00000 ( 1) 0.050 +- 0.008
365 P 0.99997 0.00003 0.00000 ( 1) 0.050 +- 0.005
366 G 1.00000 0.00000 0.00000 ( 1) 0.050 +- 0.001
367 R 0.99990 0.00010 0.00000 ( 1) 0.050 +- 0.010
368 D 1.00000 0.00000 0.00000 ( 1) 0.050 +- 0.000
369 R 0.99999 0.00001 0.00000 ( 1) 0.050 +- 0.003
370 R 1.00000 0.00000 0.00000 ( 1) 0.050 +- 0.001
371 T 0.99705 0.00295 0.00000 ( 1) 0.053 +- 0.051
372 E 1.00000 0.00000 0.00000 ( 1) 0.050 +- 0.000
373 E 1.00000 0.00000 0.00000 ( 1) 0.050 +- 0.002
374 E 0.40004 0.59996 0.00000 ( 2) 0.620 +- 0.465
375 N 1.00000 0.00000 0.00000 ( 1) 0.050 +- 0.001
376 F 0.00294 0.99706 0.00000 ( 2) 0.997 +- 0.051
377 R 0.00000 1.00000 0.00000 ( 2) 1.000 +- 0.002
378 K 1.00000 0.00000 0.00000 ( 1) 0.050 +- 0.000
379 K 0.99798 0.00202 0.00000 ( 1) 0.052 +- 0.043
380 G 0.00002 0.99998 0.00001 ( 2) 1.000 +- 0.005
381 E 0.00099 0.99901 0.00000 ( 2) 0.999 +- 0.030
382 L 0.00000 0.59098 0.40902 ( 2) 1.614 +- 0.737
383 C 0.00000 0.99968 0.00032 ( 2) 1.000 +- 0.027
384 P 0.00221 0.99778 0.00001 ( 2) 0.998 +- 0.045
385 E 0.00000 0.99999 0.00000 ( 2) 1.000 +- 0.003
386 L 0.00000 0.99786 0.00214 ( 2) 1.003 +- 0.069
387 P 0.95571 0.04429 0.00000 ( 1) 0.092 +- 0.195
388 P 0.00000 0.99755 0.00245 ( 2) 1.004 +- 0.074
389 - 0.56360 0.37296 0.06345 ( 1) 0.560 +- 0.676
390 - 0.56360 0.37296 0.06345 ( 1) 0.560 +- 0.676
391 - 0.56360 0.37296 0.06345 ( 1) 0.560 +- 0.676
392 - 0.56360 0.37296 0.06345 ( 1) 0.560 +- 0.676
393 - 0.56360 0.37296 0.06345 ( 1) 0.560 +- 0.676
394 - 0.78670 0.19873 0.01458 ( 1) 0.275 +- 0.465
395 - 0.00443 0.64845 0.34712 ( 2) 1.516 +- 0.720
396 G 0.00000 0.99999 0.00001 ( 2) 1.000 +- 0.006
397 S 0.99940 0.00060 0.00000 ( 1) 0.051 +- 0.023
398 T 0.00000 0.99983 0.00017 ( 2) 1.000 +- 0.020
399 K 1.00000 0.00000 0.00000 ( 1) 0.050 +- 0.000
400 R 0.97290 0.02710 0.00000 ( 1) 0.076 +- 0.154
401 A 0.00284 0.99709 0.00007 ( 2) 0.997 +- 0.052
402 L 0.99352 0.00648 0.00000 ( 1) 0.056 +- 0.076
403 P 0.89245 0.10755 0.00000 ( 1) 0.152 +- 0.294
404 T 0.00000 0.99999 0.00001 ( 2) 1.000 +- 0.004
405 G 0.00000 0.28460 0.71540 ( 3) 2.073 +- 0.677
406 T 0.03370 0.96630 0.00000 ( 2) 0.968 +- 0.171
407 S 0.00002 0.99998 0.00000 ( 2) 1.000 +- 0.005
408 - 0.56360 0.37296 0.06345 ( 1) 0.560 +- 0.676
409 S 0.00000 0.99999 0.00001 ( 2) 1.000 +- 0.005
410 S 0.00001 0.99986 0.00013 ( 2) 1.000 +- 0.017
411 P 0.82897 0.17103 0.00000 ( 1) 0.212 +- 0.358
412 Q 0.00000 0.99992 0.00008 ( 2) 1.000 +- 0.013
413 P 0.00000 0.95671 0.04329 ( 2) 1.065 +- 0.305
414 K 0.99796 0.00204 0.00000 ( 1) 0.052 +- 0.043
415 K 0.99996 0.00004 0.00000 ( 1) 0.050 +- 0.006
416 K 0.99999 0.00001 0.00000 ( 1) 0.050 +- 0.004
417 P 0.00000 0.99422 0.00578 ( 2) 1.009 +- 0.114
418 - 0.56808 0.37037 0.06155 ( 1) 0.553 +- 0.672
419 L 0.00000 0.99994 0.00006 ( 2) 1.000 +- 0.012
420 D 0.88012 0.11988 0.00000 ( 1) 0.164 +- 0.309
421 G 0.00006 0.99968 0.00025 ( 2) 1.000 +- 0.025
422 E 0.99987 0.00013 0.00000 ( 1) 0.050 +- 0.011
423 Y 0.99998 0.00002 0.00000 ( 1) 0.050 +- 0.004
424 F 0.99999 0.00001 0.00000 ( 1) 0.050 +- 0.003
425 T 1.00000 0.00000 0.00000 ( 1) 0.050 +- 0.001
426 L 0.99998 0.00002 0.00000 ( 1) 0.050 +- 0.005
427 K 0.99985 0.00015 0.00000 ( 1) 0.050 +- 0.011
428 I 1.00000 0.00000 0.00000 ( 1) 0.050 +- 0.001
429 R 0.99848 0.00152 0.00000 ( 1) 0.051 +- 0.037
430 G 1.00000 0.00000 0.00000 ( 1) 0.050 +- 0.001
431 R 0.00002 0.99989 0.00008 ( 2) 1.000 +- 0.014
432 E 0.00000 0.99976 0.00024 ( 2) 1.000 +- 0.023
433 R 0.95921 0.04079 0.00000 ( 1) 0.089 +- 0.188
434 F 0.00021 0.99979 0.00000 ( 2) 1.000 +- 0.014
435 E 0.78968 0.21032 0.00000 ( 1) 0.250 +- 0.387
436 M 0.78904 0.21096 0.00000 ( 1) 0.250 +- 0.388
437 F 0.95967 0.04033 0.00000 ( 1) 0.088 +- 0.187
438 R 0.00000 0.99363 0.00637 ( 2) 1.010 +- 0.119
439 E 0.00956 0.99044 0.00000 ( 2) 0.991 +- 0.092
440 L 0.98501 0.01499 0.00000 ( 1) 0.064 +- 0.115
441 N 1.00000 0.00000 0.00000 ( 1) 0.050 +- 0.001
442 E 0.99915 0.00085 0.00000 ( 1) 0.051 +- 0.028
443 A 1.00000 0.00000 0.00000 ( 1) 0.050 +- 0.000
444 L 0.99982 0.00018 0.00000 ( 1) 0.050 +- 0.013
445 E 1.00000 0.00000 0.00000 ( 1) 0.050 +- 0.000
446 L 0.00037 0.99959 0.00004 ( 2) 1.000 +- 0.020
447 K 0.99911 0.00089 0.00000 ( 1) 0.051 +- 0.028
448 D 0.99998 0.00002 0.00000 ( 1) 0.050 +- 0.004
449 - 0.56360 0.37296 0.06345 ( 1) 0.560 +- 0.676
450 T 0.99991 0.00009 0.00000 ( 1) 0.050 +- 0.009
451 Q 0.00000 0.99982 0.00018 ( 2) 1.000 +- 0.020
452 A 0.00000 0.97691 0.02309 ( 2) 1.035 +- 0.225
453 E 0.00000 0.99996 0.00004 ( 2) 1.000 +- 0.010
454 K 0.18930 0.81070 0.00000 ( 2) 0.820 +- 0.372
455 D 0.22346 0.77654 0.00000 ( 2) 0.788 +- 0.396
456 S 0.00007 0.99936 0.00058 ( 2) 1.001 +- 0.037
457 G 0.00008 0.99991 0.00001 ( 2) 1.000 +- 0.010
458 E 0.76573 0.23427 0.00000 ( 1) 0.273 +- 0.402
459 S 0.00000 1.00000 0.00000 ( 2) 1.000 +- 0.001
460 R 0.00000 0.99992 0.00008 ( 2) 1.000 +- 0.013
461 A 0.00004 0.99992 0.00004 ( 2) 1.000 +- 0.011
462 H 0.99785 0.00215 0.00000 ( 1) 0.052 +- 0.044
463 S 0.02614 0.97386 0.00000 ( 2) 0.975 +- 0.152
464 S 1.00000 0.00000 0.00000 ( 1) 0.050 +- 0.001
465 Y 0.01294 0.98706 0.00000 ( 2) 0.988 +- 0.107
466 L 0.00000 0.99995 0.00005 ( 2) 1.000 +- 0.011
467 K 1.00000 0.00000 0.00000 ( 1) 0.050 +- 0.000
468 S 0.00220 0.99779 0.00000 ( 2) 0.998 +- 0.045
469 K 1.00000 0.00000 0.00000 ( 1) 0.050 +- 0.001
470 K 1.00000 0.00000 0.00000 ( 1) 0.050 +- 0.001
471 G 0.07688 0.92312 0.00000 ( 2) 0.927 +- 0.253
472 Q 0.00016 0.99983 0.00000 ( 2) 1.000 +- 0.013
473 S 0.99918 0.00082 0.00000 ( 1) 0.051 +- 0.027
474 T 0.99921 0.00079 0.00000 ( 1) 0.051 +- 0.027
475 S 0.99848 0.00152 0.00000 ( 1) 0.051 +- 0.037
476 R 0.00000 0.99999 0.00001 ( 2) 1.000 +- 0.005
477 H 0.05095 0.94905 0.00000 ( 2) 0.952 +- 0.209
478 K 0.70193 0.29807 0.00000 ( 1) 0.333 +- 0.435
479 K 0.99499 0.00501 0.00000 ( 1) 0.055 +- 0.067
480 - 0.82466 0.16782 0.00753 ( 1) 0.228 +- 0.406
481 L 0.00000 0.13354 0.86646 ( 3) 2.300 +- 0.510
482 M 0.00000 1.00000 0.00000 ( 2) 1.000 +- 0.001
483 I 0.00000 0.99972 0.00028 ( 2) 1.000 +- 0.025
484 K 1.00000 0.00000 0.00000 ( 1) 0.050 +- 0.000
485 R 0.00000 0.99821 0.00179 ( 2) 1.003 +- 0.063
486 E 0.99988 0.00012 0.00000 ( 1) 0.050 +- 0.011
487 G 0.62131 0.37869 0.00000 ( 1) 0.410 +- 0.461
488 P 0.00004 0.99992 0.00004 ( 2) 1.000 +- 0.011
489 D 1.00000 0.00000 0.00000 ( 1) 0.050 +- 0.000
490 S 0.99964 0.00036 0.00000 ( 1) 0.050 +- 0.018
491 D 1.00000 0.00000 0.00000 ( 1) 0.050 +- 0.000
Positively selected sites
	Prob(w>1) mean w
76 - 0.513 1.768 +- 0.751
79 T 0.911 2.367 +- 0.427
80 P 0.891 2.336 +- 0.468
88 S 0.642 1.963 +- 0.719
100 E 0.970* 2.455 +- 0.256
103 A 1.000** 2.500 +- 0.020
109 - 0.531 1.797 +- 0.749
111 - 0.957* 2.436 +- 0.304
117 Q 0.990** 2.485 +- 0.149
119 P 0.988* 2.482 +- 0.162
125 - 0.719 2.079 +- 0.674
126 - 0.911 2.367 +- 0.427
131 V 0.703 2.055 +- 0.685
184 P 1.000** 2.499 +- 0.033
405 G 0.715 2.073 +- 0.677
481 L 0.866 2.300 +- 0.510

## Sheet: Selecton(M8) result
Selecton Bayesian Ka/Ks positive-selection analysis result.
========================================
Displayed on sequence 17 including gaps
==========================================================================================================================================
POS	AMINO	Ka/Ks	[Confidence Interval](* if lower bound > 1)		POSTERIOR PROBABILITIES
					w = 0.00096	0.0085	0.027	0.059	0.11	0.19	0.31	0.56	1.1
==========================================================================================================================================
1	-	0.22	[0.00096,1.1]		0.12	0.12	0.12	0.12	0.12	0.12	0.12	0.12	0.063
2	-	0.22	[0.00096,1.1]		0.12	0.12	0.12	0.12	0.12	0.12	0.12	0.12	0.063
3	-	0.22	[0.00096,1.1]		0.12	0.12	0.12	0.12	0.12	0.12	0.12	0.12	0.063
4	-	0.22	[0.00096,1.1]		0.12	0.12	0.12	0.12	0.12	0.12	0.12	0.12	0.063
5	-	0.22	[0.00096,1.1]		0.12	0.12	0.12	0.12	0.12	0.12	0.12	0.12	0.063
6	-	0.22	[0.00096,1.1]		0.12	0.12	0.12	0.12	0.12	0.12	0.12	0.12	0.063
7	-	0.22	[0.00096,1.1]		0.12	0.12	0.12	0.12	0.12	0.12	0.12	0.12	0.063
8	-	0.22	[0.00096,1.1]		0.12	0.12	0.12	0.12	0.12	0.12	0.12	0.12	0.063
9	-	0.44	[0.027,1.1]		0.001	0.0091	0.028	0.059	0.1	0.15	0.21	0.28	0.16
10	-	0.43	[0.027,1.1]		0.0011	0.0093	0.029	0.06	0.1	0.16	0.21	0.28	0.15
11	-	0.56	[0.059,1.1]		0.00049	0.0044	0.014	0.032	0.062	0.11	0.18	0.32	0.27
12	-	0.77	[0.19,1.1]		1.3e-06	0.0001	0.001	0.0048	0.016	0.044	0.11	0.32	0.5
13	-	0.78	[0.19,1.1]		1.2e-06	9e-05	0.00089	0.0043	0.014	0.041	0.11	0.31	0.52
14	-	0.68	[0.11,1.1]		2.3e-06	0.00018	0.0017	0.0081	0.026	0.067	0.15	0.36	0.38
15	-	0.75	[0.19,1.1]		1.5e-06	0.00011	0.0011	0.0054	0.018	0.049	0.12	0.34	0.47
16	-	0.14	[0.00096,0.56]		0.15	0.15	0.14	0.14	0.13	0.11	0.095	0.069	0.022
17	-	0.49	[0.027,1.1]		0.00083	0.0072	0.023	0.048	0.085	0.13	0.2	0.29	0.21
18	-	0.74	[0.11,1.1]		1.6e-06	0.00012	0.0012	0.0058	0.019	0.051	0.13	0.34	0.46
19	-	0.75	[0.19,1.1]		1.4e-06	0.00011	0.0011	0.0051	0.017	0.047	0.12	0.33	0.48
20	-	0.7	[0.11,1.1]		2.1e-06	0.00016	0.0016	0.0074	0.024	0.063	0.15	0.36	0.4
21	-	0.15	[0.00096,0.56]		0.15	0.14	0.14	0.13	0.13	0.11	0.098	0.073	0.024
22	-	0.14	[0.00096,0.56]		0.15	0.15	0.14	0.14	0.13	0.11	0.094	0.068	0.021
23	-	0.6	[0.059,1.1]		0.00047	0.0042	0.013	0.03	0.057	0.098	0.17	0.31	0.32
24	-	0.43	[0.027,1.1]		0.0011	0.0095	0.029	0.061	0.1	0.16	0.21	0.27	0.15
25	-	0.14	[0.00096,0.56]		0.15	0.15	0.14	0.14	0.13	0.11	0.094	0.068	0.021
26	-	0.45	[0.027,1.1]		0.001	0.009	0.028	0.058	0.099	0.15	0.21	0.28	0.17
27	-	0.46	[0.027,1.1]		0.00094	0.0082	0.026	0.054	0.095	0.15	0.21	0.29	0.17
28	-	0.5	[0.027,1.1]		0.00079	0.007	0.022	0.047	0.083	0.13	0.2	0.3	0.21
29	-	0.13	[0.00096,0.56]		0.16	0.15	0.15	0.14	0.13	0.11	0.089	0.061	0.017
30	-	0.48	[0.027,1.1]		0.00085	0.0075	0.023	0.05	0.088	0.14	0.2	0.29	0.2
31	-	0.43	[0.027,1.1]		0.0011	0.0093	0.029	0.06	0.1	0.16	0.22	0.28	0.15
32	-	0.13	[0.00096,0.56]		0.16	0.15	0.15	0.14	0.13	0.11	0.089	0.059	0.016
33	-	0.41	[0.027,1.1]		0.0012	0.01	0.032	0.066	0.11	0.17	0.22	0.26	0.13
34	-	0.43	[0.027,1.1]		0.0011	0.0096	0.029	0.062	0.11	0.16	0.22	0.27	0.15
35	-	0.47	[0.027,1.1]		0.00089	0.0078	0.024	0.051	0.09	0.14	0.2	0.29	0.19
36	-	0.13	[0.00096,0.56]		0.16	0.15	0.15	0.14	0.13	0.11	0.089	0.059	0.015
37	-	0.48	[0.027,1.1]		0.00086	0.0075	0.023	0.05	0.088	0.14	0.2	0.29	0.2
38	-	0.68	[0.11,1.1]		2.3e-06	0.00018	0.0017	0.0081	0.026	0.067	0.16	0.36	0.38
39	-	0.38	[0.027,1.1]		0.0013	0.012	0.035	0.073	0.12	0.18	0.23	0.25	0.1
40	-	0.11	[0.00096,0.56]		0.16	0.16	0.15	0.14	0.13	0.11	0.082	0.049	0.011
41	M	0.013	[0.00096,0.059]		0.42	0.33	0.18	0.063	0.012	0.001	2.2e-05	9.1e-09	1.2e-15
42	E	0.11	[0.027,0.31]		6.7e-06	0.0037	0.068	0.28	0.41	0.21	0.029	0.00018	1.2e-09
43	E	0.28	[0.11,0.56]		2.9e-17	8.7e-10	5.2e-06	0.0011	0.038	0.31	0.58	0.079	1.8e-05
44	Q	0.97	[0.56,1.1]		1.6e-41	2e-26	1.5e-18	2.7e-13	2.3e-09	3.1e-06	0.0012	0.22	0.78
45	Q	0.26	[0.11,0.56]		5e-13	2e-07	0.00013	0.0071	0.09	0.37	0.47	0.061	2.5e-05
46	S	0.52	[0.19,1.1]		2.7e-17	1e-10	2.7e-07	4.6e-05	0.0019	0.031	0.23	0.67	0.064
47	D	0.13	[0.027,0.31]		4e-06	0.0023	0.046	0.22	0.39	0.28	0.064	0.00097	3.3e-08
48	L	0.24	[0.11,0.56]		8.6e-13	3.4e-07	0.00021	0.011	0.12	0.42	0.41	0.033	6.3e-06
49	S	0.63	[0.56,1.1]		1e-39	1.2e-24	8.5e-17	1.4e-11	9.4e-08	8.7e-05	0.018	0.84	0.15
50	I	0.54	[0.31,0.56]		3.5e-31	6e-19	1.3e-12	1.7e-08	1.7e-05	0.0029	0.12	0.86	0.021
51	E	0.17	[0.059,0.31]		4.8e-10	2e-05	0.0036	0.07	0.33	0.45	0.15	0.0021	3e-08
52	P	0.24	[0.11,0.56]		8.2e-13	3.2e-07	0.0002	0.01	0.12	0.41	0.42	0.041	1.4e-05
53	P	0.07	[0.0085,0.19]		0.015	0.11	0.25	0.3	0.21	0.086	0.015	0.0003	4.7e-08
54	L	0.021	[0.00096,0.11]		0.34	0.3	0.2	0.11	0.04	0.0087	0.00083	7.4e-06	3.8e-10
55	S	0.019	[0.00096,0.11]		0.36	0.3	0.2	0.1	0.033	0.0063	0.00047	2.4e-06	3.5e-11
56	Q	0.018	[0.00096,0.11]		0.37	0.31	0.2	0.091	0.027	0.0043	0.00025	8.1e-07	6.1e-12
57	E	0.079	[0.0085,0.19]		0.00056	0.035	0.2	0.38	0.29	0.089	0.0074	2.3e-05	6.7e-11
58	T	0.14	[0.027,0.31]		0.00014	0.01	0.074	0.21	0.32	0.27	0.11	0.0072	7.3e-06
59	F	0.022	[0.00096,0.11]		0.34	0.29	0.21	0.11	0.043	0.01	0.001	1.1e-05	6e-10
60	S	0.097	[0.0085,0.31]		0.0094	0.075	0.19	0.27	0.25	0.16	0.052	0.0037	5.6e-06
61	D	0.19	[0.059,0.31]		3.6e-12	1.4e-06	0.00075	0.03	0.24	0.5	0.23	0.0043	7.2e-08
62	L	0.031	[0.00096,0.19]		0.29	0.26	0.21	0.14	0.072	0.027	0.0059	0.00027	3.3e-07
63	W	0.024	[0.00096,0.11]		0.32	0.28	0.21	0.12	0.05	0.013	0.0017	2.4e-05	2.4e-09
64	K	0.54	[0.31,1.1]		1.3e-28	2.4e-17	1.6e-11	1e-07	5.4e-05	0.0056	0.15	0.82	0.027
65	L	0.093	[0.0085,0.31]		0.0097	0.078	0.19	0.27	0.25	0.15	0.046	0.0027	2.6e-06
66	L	0.025	[0.00096,0.11]		0.32	0.28	0.21	0.12	0.054	0.015	0.0022	4.1e-05	7.3e-09
67	P	0.076	[0.0085,0.19]		0.013	0.1	0.24	0.3	0.23	0.1	0.021	0.00059	1.5e-07
68	Q	1	[0.56,1.1]		7e-47	6.5e-30	4.7e-21	3.9e-15	1e-10	3.4e-07	0.00029	0.12	0.88
69	N	0.55	[0.31,0.56]		6e-39	7.8e-24	6.4e-16	1.1e-10	7.2e-07	0.00052	0.063	0.92	0.016
70	N	0.4	[0.19,0.56]		8.5e-23	2.1e-13	1.4e-08	1.7e-05	0.0024	0.072	0.52	0.41	0.00082
71	V	0.82	[0.56,1.1]		1.5e-35	2.4e-22	1.7e-15	6.3e-11	1.5e-07	6.5e-05	0.0087	0.49	0.5
72	L	0.22	[0.059,0.56]		8e-09	4.2e-05	0.003	0.04	0.19	0.39	0.33	0.044	5.6e-05
73	-	0.22	[0.00096,1.1]		0.12	0.12	0.12	0.12	0.12	0.12	0.12	0.12	0.063
74	-	0.22	[0.00096,1.1]		0.12	0.12	0.12	0.12	0.12	0.12	0.12	0.12	0.063
75	-	0.22	[0.00096,1.1]		0.12	0.12	0.12	0.12	0.12	0.12	0.12	0.12	0.063
76	-	0.83	[0.19,1.1]		6.2e-07	4.9e-05	0.0005	0.0026	0.0094	0.029	0.085	0.3	0.58
77	-	0.68	[0.11,1.1]		2.3e-06	0.00018	0.0017	0.0081	0.026	0.067	0.15	0.36	0.38
78	S	0.59	[0.31,1.1]		6.5e-27	1.4e-16	3.3e-11	1.1e-07	4e-05	0.0034	0.095	0.81	0.095
79	T	1.1	[1.1,1.1]*		2e-53	1.5e-34	1.1e-24	4.5e-18	4.3e-13	4.4e-09	1.2e-05	0.021	0.98
80	P	1.1	[0.56,1.1]		2.9e-48	2.7e-31	2.1e-22	1.9e-16	6e-12	2.6e-08	3.2e-05	0.03	0.97
81	L	0.73	[0.31,1.1]		6.6e-28	1.5e-17	3.8e-12	1.5e-08	6.4e-06	0.00075	0.033	0.63	0.34
82	S	0.5	[0.19,1.1]		1.7e-21	4.9e-13	1.1e-08	7.8e-06	0.00083	0.025	0.26	0.69	0.025
83	-	0.16	[0.00096,1.1]		0.14	0.14	0.13	0.13	0.12	0.12	0.1	0.085	0.031
84	P	0.94	[0.56,1.1]		5.1e-29	1.2e-18	3.1e-13	1.3e-09	6.7e-07	9.6e-05	0.0061	0.26	0.73
85	N	0.83	[0.31,1.1]		1.7e-11	1e-07	9.5e-06	0.0002	0.0021	0.014	0.07	0.35	0.56
86	-	0.19	[0.00096,1.1]		0.13	0.13	0.13	0.12	0.12	0.12	0.11	0.1	0.046
87	-	0.18	[0.00096,1.1]		0.13	0.13	0.13	0.12	0.12	0.12	0.11	0.1	0.043
88	S	1	[0.56,1.1]		2.8e-42	3.4e-27	2.6e-19	4.9e-14	4.3e-10	6.3e-07	0.00029	0.085	0.91
89	M	0.4	[0.19,0.56]		1.9e-18	6.1e-11	4.3e-07	0.00013	0.0065	0.097	0.48	0.41	0.0023
90	-	0.22	[0.00096,1.1]		0.12	0.12	0.12	0.12	0.12	0.12	0.12	0.12	0.063
91	-	0.22	[0.00096,1.1]		0.12	0.12	0.12	0.12	0.12	0.12	0.12	0.12	0.063
92	-	0.22	[0.00096,1.1]		0.12	0.12	0.12	0.12	0.12	0.12	0.12	0.12	0.063
93	E	0.45	[0.19,0.56]		5.5e-21	1.6e-12	3.4e-08	2.1e-05	0.002	0.048	0.37	0.57	0.0079
94	D	0.54	[0.31,1.1]		2e-26	4.3e-16	9.5e-11	3e-07	9.6e-05	0.007	0.15	0.8	0.041
95	L	0.34	[0.11,0.56]		9.8e-12	4.8e-07	0.00012	0.004	0.044	0.21	0.47	0.27	0.003
96	L	0.56	[0.31,1.1]		2.1e-24	5.4e-15	4e-10	6.2e-07	0.00013	0.007	0.13	0.79	0.071
97	L	0.19	[0.059,0.31]		1.1e-06	0.0007	0.016	0.1	0.27	0.37	0.22	0.022	2.8e-05
98	S	0.48	[0.19,1.1]		6e-17	2.3e-10	5.7e-07	9.2e-05	0.0035	0.05	0.31	0.61	0.027
99	P	0.73	[0.31,1.1]		6.5e-23	1.9e-14	4.9e-10	4.1e-07	5.7e-05	0.0026	0.054	0.59	0.36
100	E	1.1	[1.1,1.1]*		9.2e-49	8.9e-32	6.9e-23	6.6e-17	2.2e-12	1e-08	1.5e-05	0.018	0.98
101	D	0.66	[0.31,1.1]		1e-34	1.6e-21	1.1e-14	3.8e-10	7.9e-07	0.00029	0.028	0.77	0.2
102	V	0.71	[0.31,1.1]		3.6e-30	7.1e-19	5.4e-13	4.2e-09	3.1e-06	0.00052	0.03	0.68	0.29
103	A	1.1	[1.1,1.1]*		8.5e-70	3.4e-46	8.4e-34	2e-25	4.8e-19	8.7e-14	3.8e-09	0.00025	1
104	N	0.6	[0.31,1.1]		4.7e-41	4.6e-25	8.7e-17	2.3e-11	2e-07	0.00019	0.031	0.89	0.079
105	W	0.32	[0.11,0.56]		1.6e-11	7.5e-07	0.00018	0.0057	0.058	0.25	0.48	0.21	0.0013
106	L	0.44	[0.19,0.56]		1.6e-16	5.8e-10	1.4e-06	0.0002	0.0067	0.079	0.38	0.52	0.017
107	D	1	[0.56,1.1]		5.8e-41	1.1e-26	4.5e-19	7.8e-14	7.7e-10	1.3e-06	0.00062	0.16	0.84
108	D	0.95	[0.56,1.1]		5e-39	7.1e-25	1.8e-17	1.6e-12	7.9e-09	6.9e-06	0.0019	0.26	0.74
109	-	0.93	[0.31,1.1]		4.3e-12	2.6e-08	2.6e-06	5.9e-05	0.00067	0.0052	0.033	0.24	0.72
110	-	0.87	[0.31,1.1]		2.8e-09	1.9e-06	5.9e-05	0.00061	0.0037	0.017	0.065	0.29	0.63
111	-	1.1	[1.1,1.1]*		9.7e-49	9.3e-32	7.3e-23	6.8e-17	2.2e-12	1e-08	1.5e-05	0.018	0.98
112	P	0.93	[0.56,1.1]		3.4e-29	8.1e-19	2.2e-13	9.7e-10	5.4e-07	8.6e-05	0.006	0.28	0.71
113	D	0.89	[0.56,1.1]		3.8e-43	3.9e-27	8.5e-19	3e-13	3.8e-09	6.2e-06	0.0025	0.37	0.63
114	E	0.41	[0.19,0.56]		1.7e-18	5.4e-11	3.8e-07	0.00011	0.0057	0.088	0.45	0.45	0.0041
115	A	0.88	[0.56,1.1]		1.3e-40	1.5e-25	1.1e-17	1.7e-12	1.2e-08	1.3e-05	0.0036	0.39	0.61
116	L	0.98	[0.56,1.1]		2.2e-46	2e-29	1.4e-20	1.1e-14	2.8e-10	8.4e-07	0.0006	0.19	0.81
117	Q	1.1	[1.1,1.1]*		4e-50	4e-33	3.5e-24	3.8e-18	1.6e-13	1e-09	2.3e-06	0.0059	0.99
118	V	0.69	[0.56,1.1]		8.2e-40	9.6e-25	6.5e-17	1e-11	6.5e-08	5.9e-05	0.012	0.73	0.26
119	P	1.1	[1.1,1.1]*		3.7e-45	5e-30	4.8e-22	1.3e-16	1.9e-12	5.3e-09	5.7e-06	0.0075	0.99
120	A	0.91	[0.56,1.1]		4.7e-19	1.9e-12	5.3e-09	1.1e-06	6e-05	0.0015	0.023	0.3	0.67
121	A	0.15	[0.0085,0.56]		0.0048	0.04	0.11	0.19	0.24	0.23	0.15	0.041	0.001
122	A	0.77	[0.31,1.1]		5.7e-16	2.6e-10	2.3e-07	2.1e-05	0.0006	0.0085	0.074	0.48	0.44
123	I	0.85	[0.31,1.1]		1.5e-11	9e-08	8.5e-06	0.00018	0.0019	0.012	0.063	0.33	0.6
124	T	0.76	[0.19,1.1]		7.3e-09	5e-06	0.00015	0.0015	0.0084	0.034	0.11	0.38	0.47
125	-	0.99	[0.56,1.1]		1.2e-19	4.9e-13	1.4e-09	3.1e-07	1.8e-05	0.0005	0.0092	0.17	0.82
126	-	1	[0.56,1.1]		5.5e-23	2e-15	1.8e-11	9e-09	1e-06	5.2e-05	0.0017	0.072	0.93
127	-	0.39	[0.027,1.1]		0.0012	0.011	0.033	0.068	0.12	0.17	0.22	0.26	0.12
128	G	0.93	[0.56,1.1]		3.8e-36	5.9e-23	4.5e-16	1.7e-11	4.4e-08	2.2e-05	0.0036	0.3	0.7
129	D	0.83	[0.56,1.1]		4.1e-33	7.3e-21	1.7e-14	3e-10	4.1e-07	0.00012	0.011	0.48	0.51
130	P	0.51	[0.19,1.1]		6.9e-15	3e-09	2.5e-06	0.0002	0.0047	0.049	0.26	0.61	0.071
131	V	1	[0.56,1.1]		7.5e-35	1.4e-22	3.5e-16	7e-12	1.2e-08	4.9e-06	0.00079	0.1	0.9
132	T	0.93	[0.56,1.1]		1.7e-26	4.5e-17	3.8e-12	7.3e-09	2.1e-06	0.0002	0.0088	0.28	0.71
133	E	0.75	[0.56,1.1]		2.5e-30	5e-19	3.8e-13	3e-09	2.2e-06	0.00039	0.023	0.6	0.38
134	T	0.37	[0.19,0.56]		5.4e-16	2e-09	4.4e-06	0.00059	0.017	0.16	0.52	0.31	0.0016
135	S	0.39	[0.19,0.56]		4.6e-14	1.9e-08	1.5e-05	0.001	0.019	0.14	0.45	0.38	0.0058
136	A	0.94	[0.56,1.1]		7.8e-34	1.4e-21	3.4e-15	6.3e-11	9.5e-08	3.1e-05	0.0038	0.27	0.73
137	P	0.5	[0.19,1.1]		4.9e-17	1.9e-10	4.6e-07	7.5e-05	0.0029	0.042	0.28	0.64	0.043
138	V	0.54	[0.31,1.1]		3.7e-24	9.3e-15	6.7e-10	1e-06	0.0002	0.0099	0.17	0.78	0.046
139	A	0.36	[0.19,0.56]		4.1e-20	1.1e-11	2.2e-07	0.00012	0.0082	0.14	0.58	0.27	0.00044
140	P	0.52	[0.31,1.1]		1.1e-21	3.2e-13	7.5e-09	5.3e-06	0.00058	0.019	0.22	0.72	0.041
141	P	0.87	[0.56,1.1]		5.6e-31	1.1e-19	8.9e-14	7.5e-10	6.2e-07	0.00012	0.0094	0.39	0.6
142	P	0.092	[0.0085,0.31]		0.01	0.081	0.2	0.27	0.25	0.14	0.045	0.0029	4.6e-06
143	A	0.28	[0.11,0.56]		3.1e-15	1.1e-08	2.2e-05	0.0025	0.052	0.32	0.54	0.089	4.4e-05
144	T	0.53	[0.31,0.56]		1.4e-28	2.7e-17	1.8e-11	1.1e-07	5.9e-05	0.006	0.16	0.81	0.023
145	P	0.51	[0.31,0.56]		4.5e-26	9.7e-16	2.1e-10	6.2e-07	0.00019	0.012	0.22	0.75	0.014
146	W	0.15	[0.027,0.31]		0.0001	0.0074	0.057	0.18	0.3	0.3	0.15	0.015	2.1e-05
147	P	0.096	[0.027,0.31]		0.00035	0.022	0.14	0.32	0.33	0.15	0.025	0.00029	1.2e-08
148	L	0.13	[0.027,0.31]		0.00017	0.012	0.086	0.24	0.33	0.25	0.082	0.0037	1.4e-06
149	S	0.11	[0.0085,0.31]		0.0079	0.064	0.16	0.25	0.26	0.18	0.074	0.008	2.9e-05
150	S	0.06	[0.0085,0.19]		0.018	0.14	0.29	0.31	0.18	0.057	0.0065	5.5e-05	1.5e-09
151	S	0.65	[0.31,1.1]		5.1e-25	1.3e-15	1e-10	1.7e-07	4.1e-05	0.0027	0.07	0.73	0.19
152	V	0.016	[0.00096,0.11]		0.38	0.31	0.19	0.084	0.023	0.0031	0.00015	3.1e-07	1.1e-12
153	P	0.024	[0.00096,0.11]		0.32	0.28	0.21	0.12	0.05	0.013	0.0017	2.9e-05	5.2e-09
154	S	0.14	[0.027,0.31]		3.1e-06	0.0018	0.037	0.19	0.37	0.31	0.089	0.0021	1.7e-07
155	Q	0.31	[0.11,0.56]		1.9e-13	7.6e-08	5.3e-05	0.0032	0.049	0.26	0.52	0.17	0.00045
156	K	0.17	[0.059,0.31]		2.6e-08	0.00013	0.0085	0.091	0.31	0.41	0.17	0.0058	6e-07
157	T	0.35	[0.19,0.56]		4.9e-18	1.5e-10	1e-06	0.00028	0.013	0.16	0.57	0.25	0.0004
158	Y	0.055	[0.0085,0.19]		0.021	0.15	0.31	0.31	0.17	0.044	0.0039	2e-05	2e-10
159	Q	0.61	[0.31,1.1]		1.9e-26	1.3e-16	2.8e-11	9.1e-08	3.3e-05	0.0029	0.084	0.79	0.13
160	G	0.017	[0.00096,0.11]		0.38	0.31	0.2	0.087	0.024	0.0036	0.00018	4.6e-07	2e-12
161	S	1	[0.56,1.1]		7.6e-57	4.2e-36	2.8e-25	4.8e-18	1.2e-12	2.3e-08	8.2e-05	0.11	0.89
162	Y	0.024	[0.00096,0.11]		0.32	0.28	0.21	0.12	0.05	0.014	0.0018	2.8e-05	3.9e-09
163	G	0.39	[0.19,0.56]		3.3e-16	1.2e-09	2.8e-06	0.0004	0.012	0.12	0.48	0.38	0.0034
164	F	0.017	[0.00096,0.11]		0.37	0.31	0.2	0.089	0.026	0.0039	0.00021	5.4e-07	2.2e-12
165	R	0.39	[0.19,0.56]		4.6e-14	1.9e-08	1.5e-05	0.001	0.019	0.14	0.44	0.39	0.007
166	L	0.087	[0.0085,0.31]		0.011	0.086	0.21	0.28	0.24	0.13	0.037	0.0019	1.7e-06
167	G	0.14	[0.027,0.31]		3e-06	0.0017	0.036	0.18	0.37	0.31	0.091	0.0021	1.5e-07
168	F	0.018	[0.00096,0.11]		0.37	0.31	0.2	0.091	0.027	0.0043	0.00024	7.2e-07	3.6e-12
169	L	0.078	[0.0085,0.19]		0.013	0.1	0.23	0.29	0.23	0.11	0.023	0.00072	2.4e-07
170	H	0.66	[0.31,1.1]		1.1e-34	1.6e-21	1.2e-14	3.9e-10	8.1e-07	0.00029	0.028	0.78	0.2
171	S	0.025	[0.00096,0.11]		0.32	0.28	0.21	0.12	0.054	0.016	0.0022	4.3e-05	8.9e-09
172	G	0.019	[0.00096,0.11]		0.35	0.3	0.2	0.1	0.034	0.0065	0.0005	2.8e-06	5.8e-11
173	T	0.027	[0.00096,0.11]		0.31	0.27	0.21	0.13	0.06	0.019	0.0032	8.7e-05	3.8e-08
174	A	0.016	[0.00096,0.059]		0.39	0.32	0.19	0.079	0.02	0.0026	0.00011	2e-07	7.1e-13
175	K	0.017	[0.00096,0.11]		0.38	0.31	0.2	0.086	0.024	0.0035	0.00018	4.7e-07	2.6e-12
176	S	0.025	[0.00096,0.11]		0.32	0.28	0.21	0.12	0.055	0.016	0.0023	4.7e-05	1e-08
177	V	0.019	[0.00096,0.11]		0.36	0.3	0.2	0.099	0.032	0.0061	0.00045	2.6e-06	6.1e-11
178	T	0.11	[0.027,0.31]		0.00026	0.017	0.12	0.28	0.34	0.2	0.046	0.0012	2.2e-07
179	C	0.059	[0.0085,0.19]		0.019	0.14	0.29	0.31	0.18	0.054	0.0058	4.1e-05	6.8e-10
180	T	0.096	[0.027,0.19]		0.00035	0.023	0.15	0.32	0.33	0.15	0.024	0.00026	8.5e-09
181	Y	0.016	[0.00096,0.059]		0.39	0.32	0.19	0.08	0.021	0.0026	0.00011	1.8e-07	3.3e-13
182	S	0.016	[0.00096,0.059]		0.38	0.32	0.19	0.082	0.022	0.0029	0.00012	2.3e-07	5.3e-13
183	P	0.12	[0.027,0.31]		0.0002	0.014	0.097	0.26	0.34	0.23	0.065	0.0024	7.2e-07
184	P	1.1	[1.1,1.1]*		1.4e-84	2.5e-55	5.4e-40	1.2e-29	8e-22	2e-15	6.8e-10	0.00023	1
185	L	0.017	[0.00096,0.11]		0.38	0.31	0.19	0.085	0.023	0.0033	0.00015	3.4e-07	1.2e-12
186	N	0.013	[0.00096,0.059]		0.42	0.33	0.18	0.061	0.011	0.00094	1.9e-05	8.6e-09	1.8e-15
187	K	0.014	[0.00096,0.059]		0.4	0.32	0.19	0.071	0.016	0.0016	4.8e-05	4.3e-08	2.8e-14
188	L	0.069	[0.0085,0.19]		0.015	0.12	0.26	0.3	0.21	0.081	0.013	0.00023	2.4e-08
189	F	0.019	[0.00096,0.11]		0.36	0.3	0.2	0.1	0.033	0.0062	0.00045	2.1e-06	2.6e-11
190	C	0.017	[0.00096,0.11]		0.38	0.31	0.2	0.087	0.024	0.0036	0.00017	3.9e-07	1.1e-12
191	Q	0.017	[0.00096,0.11]		0.38	0.31	0.2	0.086	0.024	0.0035	0.00018	4.3e-07	1.9e-12
192	L	0.067	[0.0085,0.19]		0.016	0.12	0.26	0.3	0.21	0.077	0.012	0.00019	1.8e-08
193	A	0.022	[0.00096,0.11]		0.34	0.29	0.21	0.11	0.042	0.0098	0.001	1.1e-05	9.7e-10
194	K	0.015	[0.00096,0.059]		0.4	0.32	0.19	0.073	0.017	0.0018	5.7e-05	5.9e-08	5.3e-14
195	T	0.051	[0.0085,0.19]		0.023	0.17	0.32	0.3	0.15	0.033	0.0024	9e-06	6.4e-11
196	C	0.017	[0.00096,0.11]		0.37	0.31	0.2	0.088	0.025	0.0038	0.0002	4.8e-07	1.6e-12
197	P	0.02	[0.00096,0.11]		0.35	0.3	0.2	0.1	0.036	0.0075	0.00064	4.7e-06	1.8e-10
198	V	0.017	[0.00096,0.11]		0.38	0.31	0.2	0.085	0.023	0.0033	0.00016	3.6e-07	1.5e-12
199	Q	0.017	[0.00096,0.11]		0.38	0.31	0.2	0.087	0.025	0.0037	0.00019	5e-07	2.5e-12
200	L	0.067	[0.0085,0.19]		0.016	0.12	0.26	0.3	0.21	0.077	0.012	0.00019	1.8e-08
201	W	0.31	[0.11,0.56]		1.8e-11	8.5e-07	0.0002	0.0064	0.063	0.27	0.48	0.18	0.00075
202	V	0.051	[0.0085,0.19]		0.024	0.17	0.33	0.3	0.14	0.032	0.0022	7.1e-06	3.7e-11
203	D	0.54	[0.31,0.56]		1.8e-35	2.2e-21	4.2e-14	2.3e-09	5.8e-06	0.0018	0.11	0.87	0.015
204	S	0.12	[0.027,0.31]		0.00019	0.013	0.094	0.25	0.34	0.23	0.069	0.0025	6.4e-07
205	T	0.31	[0.11,0.56]		1.9e-11	9.1e-07	0.00022	0.0066	0.065	0.27	0.47	0.19	0.0013
206	P	0.017	[0.00096,0.11]		0.38	0.31	0.19	0.085	0.023	0.0033	0.00016	3.8e-07	1.8e-12
207	P	0.023	[0.00096,0.11]		0.33	0.29	0.21	0.12	0.047	0.012	0.0015	2.1e-05	3e-09
208	P	0.52	[0.31,1.1]		6e-24	1.5e-14	1.1e-09	1.6e-06	0.00028	0.013	0.2	0.75	0.033
209	G	0.16	[0.059,0.31]		4e-08	0.0002	0.012	0.12	0.36	0.39	0.12	0.002	4.9e-08
210	T	0.33	[0.19,0.56]		8.7e-20	2.3e-11	4.4e-07	0.00022	0.014	0.19	0.62	0.17	8.3e-05
211	R	0.12	[0.027,0.31]		0.00022	0.015	0.1	0.27	0.34	0.22	0.057	0.0017	3e-07
212	V	0.049	[0.0085,0.19]		0.025	0.18	0.33	0.3	0.14	0.028	0.0017	4.3e-06	1.3e-11
213	R	0.019	[0.00096,0.11]		0.35	0.3	0.2	0.1	0.034	0.0065	0.0005	2.8e-06	5.6e-11
214	A	0.046	[0.00096,0.11]		0.027	0.19	0.35	0.29	0.12	0.022	0.0011	2.2e-06	4.5e-12
215	M	0.043	[0.00096,0.11]		0.03	0.21	0.36	0.28	0.1	0.016	0.00058	5e-07	1.7e-13
216	A	0.014	[0.00096,0.059]		0.4	0.32	0.19	0.071	0.016	0.0017	5.3e-05	5.4e-08	5.6e-14
217	I	0.047	[0.00096,0.11]		0.026	0.18	0.34	0.3	0.13	0.024	0.0012	2.2e-06	2.8e-12
218	Y	0.016	[0.00096,0.059]		0.39	0.32	0.19	0.082	0.021	0.0028	0.00012	2e-07	4e-13
219	K	0.014	[0.00096,0.059]		0.4	0.32	0.19	0.071	0.016	0.0017	5e-05	4.6e-08	3.3e-14
220	K	0.081	[0.0085,0.19]		0.00052	0.033	0.19	0.37	0.3	0.097	0.0089	3.4e-05	1.4e-10
221	S	0.25	[0.059,0.56]		3.9e-07	0.00025	0.0064	0.047	0.17	0.33	0.35	0.098	0.00072
222	Q	0.049	[0.0085,0.19]		0.024	0.17	0.33	0.3	0.14	0.029	0.0018	5e-06	1.9e-11
223	H	0.31	[0.19,0.56]		1.3e-19	3.5e-11	6.5e-07	0.0003	0.018	0.23	0.63	0.13	4.3e-05
224	M	0.1	[0.027,0.19]		8.4e-06	0.0046	0.081	0.31	0.4	0.18	0.019	5.6e-05	7.8e-11
225	T	0.066	[0.0085,0.19]		0.016	0.12	0.27	0.31	0.2	0.072	0.011	0.00016	1.5e-08
226	E	0.015	[0.00096,0.059]		0.39	0.32	0.19	0.077	0.019	0.0022	8.3e-05	1.2e-07	2.5e-13
227	V	0.1	[0.027,0.31]		0.00032	0.021	0.14	0.31	0.33	0.17	0.03	0.00042	2.2e-08
228	V	0.017	[0.00096,0.11]		0.38	0.31	0.2	0.088	0.025	0.0037	0.00019	5.1e-07	2.6e-12
229	K	0.22	[0.059,0.31]		1.3e-10	5.9e-06	0.0012	0.029	0.19	0.44	0.32	0.022	5.3e-06
230	R	0.016	[0.00096,0.059]		0.39	0.32	0.19	0.079	0.02	0.0025	9.5e-05	1.4e-07	2.5e-13
231	C	0.057	[0.0085,0.19]		0.02	0.15	0.3	0.31	0.17	0.048	0.0046	2.6e-05	2.7e-10
232	P	0.049	[0.0085,0.19]		0.025	0.18	0.33	0.3	0.14	0.029	0.0018	5.4e-06	2.7e-11
233	H	0.013	[0.00096,0.059]		0.42	0.33	0.18	0.06	0.011	0.00086	1.7e-05	7.3e-09	1.6e-15
234	H	0.016	[0.00096,0.059]		0.39	0.32	0.19	0.079	0.02	0.0025	0.0001	1.7e-07	5.1e-13
235	E	0.014	[0.00096,0.059]		0.4	0.32	0.19	0.07	0.016	0.0016	4.8e-05	4.3e-08	3.1e-14
236	R	0.016	[0.00096,0.059]		0.39	0.31	0.19	0.082	0.022	0.003	0.00014	3.3e-07	1.4e-12
237	C	0.4	[0.19,0.56]		1.5e-20	4.2e-12	8.8e-08	5.2e-05	0.0043	0.088	0.51	0.4	0.0011
238	S	0.17	[0.059,0.31]		1.5e-06	0.0009	0.02	0.12	0.3	0.36	0.18	0.012	6e-06
239	D	0.21	[0.11,0.31]		2.4e-12	9.1e-07	0.00052	0.023	0.2	0.49	0.28	0.0082	2.7e-07
240	-	1	[0.56,1.1]		8e-32	1.6e-20	1.3e-14	1.2e-10	1.1e-07	2.5e-05	0.0024	0.16	0.83
241	S	0.4	[0.19,0.56]		1.5e-20	4.1e-12	8.7e-08	5.2e-05	0.0043	0.089	0.52	0.39	0.00097
242	D	0.055	[0.0085,0.19]		0.021	0.15	0.31	0.31	0.17	0.044	0.0039	2e-05	2.1e-10
243	-	0.22	[0.00096,1.1]		0.12	0.12	0.12	0.12	0.12	0.12	0.12	0.12	0.063
244	-	0.22	[0.00096,1.1]		0.12	0.12	0.12	0.12	0.12	0.12	0.12	0.12	0.063
245	-	0.22	[0.00096,1.1]		0.12	0.12	0.12	0.12	0.12	0.12	0.12	0.12	0.063
246	-	0.22	[0.00096,1.1]		0.12	0.12	0.12	0.12	0.12	0.12	0.12	0.12	0.063
247	G	0.16	[0.027,0.31]		2e-06	0.0012	0.026	0.14	0.33	0.35	0.14	0.0062	1.5e-06
248	-	0.22	[0.00096,1.1]		0.12	0.12	0.12	0.12	0.12	0.12	0.12	0.12	0.063
249	-	0.22	[0.00096,1.1]		0.12	0.12	0.12	0.12	0.12	0.12	0.12	0.12	0.063
250	-	0.22	[0.00096,1.1]		0.12	0.12	0.12	0.12	0.12	0.12	0.12	0.12	0.063
251	-	0.22	[0.00096,1.1]		0.12	0.12	0.12	0.12	0.12	0.12	0.12	0.12	0.063
252	-	0.22	[0.00096,1.1]		0.12	0.12	0.12	0.12	0.12	0.12	0.12	0.12	0.063
253	-	0.22	[0.00096,1.1]		0.12	0.12	0.12	0.12	0.12	0.12	0.12	0.12	0.063
254	-	0.22	[0.00096,1.1]		0.12	0.12	0.12	0.12	0.12	0.12	0.12	0.12	0.063
255	-	0.22	[0.00096,1.1]		0.12	0.12	0.12	0.12	0.12	0.12	0.12	0.12	0.063
256	-	0.22	[0.00096,1.1]		0.12	0.12	0.12	0.12	0.12	0.12	0.12	0.12	0.063
257	-	0.22	[0.00096,1.1]		0.12	0.12	0.12	0.12	0.12	0.12	0.12	0.12	0.063
258	-	0.22	[0.00096,1.1]		0.12	0.12	0.12	0.12	0.12	0.12	0.12	0.12	0.063
259	-	0.22	[0.00096,1.1]		0.12	0.12	0.12	0.12	0.12	0.12	0.12	0.12	0.063
260	-	0.22	[0.00096,1.1]		0.12	0.12	0.12	0.12	0.12	0.12	0.12	0.12	0.063
261	-	0.22	[0.00096,1.1]		0.12	0.12	0.12	0.12	0.12	0.12	0.12	0.12	0.063
262	-	0.22	[0.00096,1.1]		0.12	0.12	0.12	0.12	0.12	0.12	0.12	0.12	0.063
263	-	0.22	[0.00096,1.1]		0.12	0.12	0.12	0.12	0.12	0.12	0.12	0.12	0.063
264	-	0.22	[0.00096,1.1]		0.12	0.12	0.12	0.12	0.12	0.12	0.12	0.12	0.063
265	-	0.22	[0.00096,1.1]		0.12	0.12	0.12	0.12	0.12	0.12	0.12	0.12	0.063
266	-	0.22	[0.00096,1.1]		0.12	0.12	0.12	0.12	0.12	0.12	0.12	0.12	0.063
267	-	0.22	[0.00096,1.1]		0.12	0.12	0.12	0.12	0.12	0.12	0.12	0.12	0.063
268	-	0.22	[0.00096,1.1]		0.12	0.12	0.12	0.12	0.12	0.12	0.12	0.12	0.063
269	-	0.22	[0.00096,1.1]		0.12	0.12	0.12	0.12	0.12	0.12	0.12	0.12	0.063
270	-	0.22	[0.00096,1.1]		0.12	0.12	0.12	0.12	0.12	0.12	0.12	0.12	0.063
271	-	0.22	[0.00096,1.1]		0.12	0.12	0.12	0.12	0.12	0.12	0.12	0.12	0.063
272	-	0.22	[0.00096,1.1]		0.12	0.12	0.12	0.12	0.12	0.12	0.12	0.12	0.063
273	-	0.22	[0.00096,1.1]		0.12	0.12	0.12	0.12	0.12	0.12	0.12	0.12	0.063
274	-	0.22	[0.00096,1.1]		0.12	0.12	0.12	0.12	0.12	0.12	0.12	0.12	0.063
275	L	0.073	[0.0085,0.19]		0.014	0.11	0.24	0.3	0.22	0.094	0.018	0.00039	6.8e-08
276	A	0.016	[0.00096,0.059]		0.39	0.32	0.19	0.08	0.02	0.0026	0.00011	1.9e-07	5.3e-13
277	P	0.021	[0.00096,0.11]		0.34	0.29	0.21	0.11	0.04	0.0092	0.00091	9.1e-06	6.5e-10
278	P	0.022	[0.00096,0.11]		0.34	0.29	0.21	0.11	0.042	0.0099	0.001	1.1e-05	8.5e-10
279	Q	0.054	[0.0085,0.19]		0.021	0.16	0.31	0.31	0.16	0.04	0.0034	1.5e-05	1.4e-10
280	H	0.016	[0.00096,0.059]		0.39	0.32	0.19	0.08	0.02	0.0026	0.00011	2.1e-07	7.7e-13
281	L	0.017	[0.00096,0.11]		0.37	0.31	0.2	0.088	0.025	0.0039	0.00021	6e-07	3.9e-12
282	I	0.014	[0.00096,0.059]		0.4	0.32	0.19	0.071	0.016	0.0016	4.8e-05	3.9e-08	1.9e-14
283	R	0.021	[0.00096,0.11]		0.35	0.3	0.2	0.11	0.038	0.008	0.00071	5.5e-06	2.1e-10
284	V	0.016	[0.00096,0.11]		0.38	0.31	0.19	0.085	0.023	0.0033	0.00015	3.5e-07	1.3e-12
285	E	0.02	[0.00096,0.11]		0.35	0.3	0.2	0.1	0.035	0.0069	0.00055	3.4e-06	8.1e-11
286	G	0.026	[0.00096,0.11]		0.31	0.28	0.21	0.12	0.056	0.017	0.0026	5.6e-05	1.5e-08
287	N	0.015	[0.00096,0.059]		0.39	0.32	0.19	0.078	0.019	0.0024	9.5e-05	1.5e-07	3.7e-13
288	L	0.39	[0.19,0.56]		5.5e-14	2.3e-08	1.7e-05	0.0012	0.021	0.15	0.45	0.37	0.0079
289	R	0.59	[0.31,1.1]		5.9e-27	1.3e-16	3e-11	1e-07	3.7e-05	0.0032	0.091	0.8	0.11
290	A	0.094	[0.027,0.19]		0.00037	0.024	0.15	0.33	0.33	0.15	0.022	0.00023	8.1e-09
291	E	0.22	[0.11,0.31]		1.6e-12	6e-07	0.00036	0.017	0.16	0.47	0.34	0.015	1.1e-06
292	Y	0.021	[0.00096,0.11]		0.34	0.3	0.2	0.11	0.04	0.0087	0.00083	7.1e-06	3.1e-10
293	L	0.44	[0.19,0.56]		1.7e-16	6.4e-10	1.5e-06	0.00022	0.0072	0.083	0.39	0.5	0.014
294	D	0.26	[0.11,0.56]		6e-15	2e-08	3.9e-05	0.0041	0.077	0.39	0.49	0.043	5.9e-06
295	D	0.013	[0.00096,0.059]		0.43	0.33	0.18	0.058	0.01	0.00077	1.4e-05	4.8e-09	6.5e-16
296	K	0.99	[0.56,1.1]		4.7e-41	1.2e-26	6.8e-19	1.2e-13	1.1e-09	1.7e-06	0.00075	0.18	0.82
297	H	0.56	[0.31,0.56]		3.6e-38	3.9e-23	2.4e-15	2.9e-10	1.3e-06	0.00072	0.069	0.91	0.023
298	T	0.066	[0.0085,0.19]		0.016	0.12	0.27	0.31	0.2	0.074	0.011	0.00016	1.5e-08
299	F	0.27	[0.11,0.56]		3.4e-10	3.3e-06	0.00049	0.012	0.1	0.34	0.45	0.096	0.00016
300	R	0.029	[0.00096,0.19]		0.3	0.27	0.21	0.13	0.066	0.023	0.0044	0.00015	1.1e-07
301	H	0.08	[0.0085,0.19]		0.00053	0.034	0.2	0.37	0.3	0.094	0.0082	2.8e-05	9.4e-11
302	S	0.018	[0.00096,0.11]		0.36	0.31	0.2	0.095	0.029	0.005	0.00031	1.2e-06	9.2e-12
303	V	0.017	[0.00096,0.11]		0.38	0.31	0.2	0.085	0.024	0.0034	0.00016	3.8e-07	1.5e-12
304	V	0.17	[0.059,0.31]		2.6e-08	0.00013	0.0085	0.091	0.32	0.41	0.17	0.0051	3.3e-07
305	V	0.017	[0.00096,0.11]		0.37	0.31	0.2	0.088	0.025	0.0039	0.00021	6.1e-07	3.9e-12
306	P	0.016	[0.00096,0.11]		0.38	0.31	0.19	0.084	0.022	0.0031	0.00015	3.4e-07	1.6e-12
307	Y	0.02	[0.00096,0.11]		0.35	0.3	0.2	0.1	0.037	0.0076	0.00064	4.4e-06	1.1e-10
308	E	0.045	[0.00096,0.11]		0.028	0.19	0.35	0.29	0.12	0.02	0.00092	1.4e-06	1.8e-12
309	P	0.33	[0.11,0.56]		1.1e-15	3.9e-09	8.4e-06	0.0011	0.027	0.21	0.55	0.21	0.00052
310	P	0.019	[0.00096,0.11]		0.36	0.3	0.2	0.099	0.032	0.006	0.00045	2.5e-06	5.7e-11
311	E	0.014	[0.00096,0.059]		0.41	0.32	0.18	0.067	0.014	0.0013	3.5e-05	2.5e-08	1.2e-14
312	V	0.17	[0.059,0.31]		3.1e-08	0.00015	0.0097	0.1	0.33	0.4	0.15	0.0041	2.8e-07
313	G	0.12	[0.027,0.31]		5.4e-06	0.003	0.058	0.25	0.4	0.24	0.041	0.00034	3.7e-09
314	S	0.18	[0.059,0.31]		1.3e-06	0.00079	0.018	0.11	0.29	0.37	0.2	0.016	1.2e-05
315	D	0.16	[0.059,0.31]		8.1e-10	3.4e-05	0.0057	0.098	0.39	0.42	0.092	0.00064	2.4e-09
316	C	0.23	[0.059,0.56]		7.2e-09	3.8e-05	0.0028	0.037	0.18	0.39	0.34	0.049	5.9e-05
317	T	0.047	[0.00096,0.11]		0.026	0.19	0.34	0.29	0.13	0.023	0.0012	2.3e-06	4.2e-12
318	T	0.015	[0.00096,0.059]		0.4	0.32	0.19	0.075	0.018	0.002	7e-05	8.3e-08	1e-13
319	I	0.18	[0.059,0.31]		3.9e-10	1.7e-05	0.0031	0.062	0.31	0.46	0.17	0.0028	3.9e-08
320	H	0.013	[0.00096,0.059]		0.42	0.33	0.18	0.059	0.011	0.00084	1.6e-05	6.4e-09	1.1e-15
321	Y	0.051	[0.0085,0.19]		0.023	0.17	0.33	0.3	0.14	0.032	0.0022	6.6e-06	2.5e-11
322	N	0.04	[0.00096,0.11]		0.033	0.22	0.37	0.27	0.09	0.011	0.00034	2.1e-07	5.1e-14
323	Y	0.16	[0.059,0.31]		3.3e-08	0.00017	0.01	0.11	0.34	0.4	0.14	0.003	1.1e-07
324	M	0.013	[0.00096,0.059]		0.42	0.33	0.18	0.063	0.012	0.001	2.2e-05	9.1e-09	1.2e-15
325	C	0.023	[0.00096,0.11]		0.33	0.29	0.21	0.12	0.047	0.012	0.0014	1.7e-05	1.5e-09
326	N	0.013	[0.00096,0.059]		0.42	0.33	0.18	0.061	0.012	0.00095	2e-05	9.1e-09	2e-15
327	S	0.015	[0.00096,0.059]		0.39	0.32	0.19	0.076	0.018	0.0021	7.5e-05	8.8e-08	8e-14
328	S	0.016	[0.00096,0.059]		0.39	0.32	0.19	0.08	0.021	0.0026	0.00011	1.8e-07	3.3e-13
329	C	0.017	[0.00096,0.11]		0.38	0.31	0.2	0.087	0.024	0.0035	0.00017	3.8e-07	1e-12
330	M	0.013	[0.00096,0.059]		0.42	0.33	0.18	0.063	0.012	0.001	2.2e-05	9.1e-09	1.2e-15
331	G	0.018	[0.00096,0.11]		0.36	0.31	0.2	0.095	0.03	0.0053	0.00035	1.5e-06	1.9e-11
332	G	0.015	[0.00096,0.059]		0.4	0.32	0.19	0.075	0.018	0.002	6.7e-05	7.5e-08	7.3e-14
333	M	0.013	[0.00096,0.059]		0.42	0.33	0.18	0.063	0.012	0.001	2.2e-05	9.1e-09	1.2e-15
334	N	0.013	[0.00096,0.059]		0.43	0.33	0.18	0.058	0.01	0.00078	1.4e-05	5e-09	6.6e-16
335	R	0.018	[0.00096,0.11]		0.36	0.31	0.2	0.096	0.03	0.0054	0.00037	1.7e-06	2.9e-11
336	R	0.019	[0.00096,0.11]		0.36	0.3	0.2	0.097	0.031	0.0058	0.00042	2.3e-06	6.4e-11
337	P	0.015	[0.00096,0.059]		0.39	0.32	0.19	0.078	0.019	0.0023	8.9e-05	1.4e-07	2.9e-13
338	I	0.015	[0.00096,0.059]		0.4	0.32	0.19	0.072	0.016	0.0017	5.3e-05	4.9e-08	3.2e-14
339	L	0.12	[0.027,0.31]		5.2e-06	0.0029	0.056	0.25	0.4	0.25	0.044	0.00042	6.5e-09
340	T	0.015	[0.00096,0.059]		0.4	0.32	0.19	0.074	0.017	0.0019	6.4e-05	7.3e-08	8.2e-14
341	I	0.015	[0.00096,0.059]		0.4	0.32	0.19	0.074	0.017	0.0019	6.3e-05	6.7e-08	5.9e-14
342	I	0.047	[0.00096,0.11]		0.027	0.19	0.35	0.29	0.12	0.022	0.0011	1.9e-06	2.3e-12
343	T	0.074	[0.0085,0.19]		0.014	0.11	0.24	0.3	0.22	0.096	0.019	0.00047	1.1e-07
344	L	0.021	[0.00096,0.11]		0.34	0.29	0.21	0.11	0.04	0.0089	0.00086	7.7e-06	3.8e-10
345	E	0.02	[0.00096,0.11]		0.35	0.3	0.2	0.1	0.036	0.0073	0.0006	3.9e-06	1e-10
346	D	0.04	[0.00096,0.11]		0.033	0.23	0.38	0.27	0.087	0.011	0.00031	1.9e-07	5.4e-14
347	S	0.23	[0.11,0.56]		1e-12	4e-07	0.00025	0.012	0.13	0.44	0.39	0.027	3.7e-06
348	S	0.35	[0.19,0.56]		7.5e-16	2.7e-09	6e-06	0.00078	0.021	0.19	0.54	0.25	0.00063
349	G	0.019	[0.00096,0.11]		0.35	0.3	0.2	0.1	0.034	0.0066	0.00051	2.9e-06	5.9e-11
350	N	0.26	[0.11,0.56]		5.7e-15	1.9e-08	3.7e-05	0.0039	0.075	0.38	0.49	0.045	6e-06
351	L	0.16	[0.027,0.31]		1.9e-06	0.0011	0.025	0.14	0.33	0.35	0.15	0.0077	2.7e-06
352	L	0.021	[0.00096,0.11]		0.34	0.3	0.2	0.11	0.04	0.0088	0.00084	7.5e-06	3.9e-10
353	G	0.027	[0.00096,0.11]		0.31	0.27	0.21	0.13	0.061	0.02	0.0033	9e-05	3.6e-08
354	R	0.019	[0.00096,0.11]		0.36	0.3	0.2	0.1	0.034	0.0065	0.00049	2.9e-06	6.8e-11
355	N	0.41	[0.19,0.56]		5.1e-27	9.1e-16	5.2e-10	2.5e-06	0.0009	0.051	0.53	0.42	0.00029
356	S	0.045	[0.00096,0.11]		0.028	0.19	0.35	0.29	0.12	0.02	0.00088	1.1e-06	7.5e-13
357	F	0.022	[0.00096,0.11]		0.33	0.29	0.21	0.11	0.044	0.01	0.0011	1.1e-05	6.1e-10
358	E	0.014	[0.00096,0.059]		0.41	0.32	0.18	0.069	0.015	0.0015	4.2e-05	3.4e-08	2e-14
359	V	0.019	[0.00096,0.11]		0.36	0.3	0.2	0.097	0.031	0.0056	0.00039	1.8e-06	2.7e-11
360	R	0.072	[0.0085,0.19]		0.014	0.11	0.25	0.3	0.22	0.091	0.017	0.00039	8.3e-08
361	V	0.31	[0.11,0.56]		1.8e-13	7.3e-08	5.1e-05	0.0031	0.048	0.26	0.52	0.17	0.00048
362	C	0.024	[0.00096,0.11]		0.32	0.28	0.21	0.12	0.052	0.014	0.0019	3e-05	3.9e-09
363	A	0.014	[0.00096,0.059]		0.4	0.32	0.19	0.071	0.016	0.0017	5.2e-05	5.5e-08	6.4e-14
364	C	0.024	[0.00096,0.11]		0.32	0.28	0.21	0.12	0.052	0.014	0.0019	3.1e-05	4e-09
365	P	0.022	[0.00096,0.11]		0.34	0.29	0.21	0.11	0.043	0.01	0.0011	1.2e-05	1.1e-09
366	G	0.017	[0.00096,0.11]		0.37	0.31	0.2	0.09	0.026	0.0041	0.00022	6.5e-07	3.5e-12
367	R	0.026	[0.00096,0.11]		0.31	0.28	0.21	0.12	0.055	0.016	0.0024	4.9e-05	1.1e-08
368	D	0.012	[0.00096,0.059]		0.43	0.33	0.17	0.055	0.0094	0.00066	1.1e-05	3.3e-09	3.7e-16
369	R	0.02	[0.00096,0.11]		0.35	0.3	0.2	0.1	0.036	0.0075	0.00063	4.2e-06	1.1e-10
370	R	0.017	[0.00096,0.11]		0.38	0.31	0.2	0.088	0.025	0.0039	0.00022	7.1e-07	5.7e-12
371	T	0.082	[0.0085,0.31]		0.012	0.093	0.22	0.29	0.24	0.12	0.029	0.0011	5.8e-07
372	E	0.014	[0.00096,0.059]		0.41	0.32	0.19	0.07	0.015	0.0016	4.5e-05	3.9e-08	2.6e-14
373	E	0.019	[0.00096,0.11]		0.36	0.3	0.2	0.098	0.032	0.006	0.00043	2.2e-06	4.1e-11
374	E	0.2	[0.059,0.31]		1.1e-08	5.9e-05	0.0042	0.053	0.23	0.42	0.27	0.02	6.8e-06
375	N	0.017	[0.00096,0.11]		0.37	0.31	0.2	0.09	0.026	0.0041	0.00022	6.6e-07	3.9e-12
376	F	0.26	[0.11,0.56]		4.7e-15	1.6e-08	3.1e-05	0.0034	0.067	0.37	0.51	0.053	8.3e-06
377	R	0.4	[0.19,0.56]		9.3e-23	2.2e-13	1.5e-08	1.8e-05	0.0025	0.074	0.52	0.4	0.00072
378	K	0.015	[0.00096,0.059]		0.39	0.32	0.19	0.076	0.018	0.0022	7.8e-05	1e-07	1.5e-13
379	K	0.12	[0.027,0.31]		4.9e-06	0.0028	0.054	0.24	0.4	0.25	0.048	0.0005	8.8e-09
380	G	0.37	[0.19,0.56]		3.9e-18	1.2e-10	8.3e-07	0.00023	0.01	0.13	0.54	0.32	0.0011
381	E	0.28	[0.11,0.56]		3.2e-15	1.1e-08	2.3e-05	0.0026	0.056	0.33	0.54	0.072	1.9e-05
382	L	1	[0.56,1.1]		1.2e-39	1.8e-25	4.4e-18	4e-13	2.2e-09	2.1e-06	0.00069	0.14	0.86
383	C	0.57	[0.31,1.1]		6.1e-34	9.1e-21	6e-14	1.8e-09	3.3e-06	0.00094	0.064	0.89	0.05
384	P	0.29	[0.11,0.56]		2.5e-13	1e-07	7e-05	0.0041	0.059	0.29	0.51	0.13	0.00027
385	E	0.36	[0.19,0.56]		4.1e-20	1.1e-11	2.2e-07	0.00012	0.0085	0.14	0.59	0.26	0.00028
386	L	0.57	[0.31,1.1]		2.1e-24	5.3e-15	3.9e-10	6.1e-07	0.00013	0.0069	0.13	0.78	0.077
387	P	0.16	[0.059,0.31]		3.7e-08	0.00019	0.011	0.11	0.35	0.39	0.13	0.0025	1e-07
388	P	0.57	[0.31,1.1]		2.1e-24	5.2e-15	3.9e-10	6e-07	0.00012	0.0067	0.13	0.78	0.081
389	-	0.22	[0.00096,1.1]		0.12	0.12	0.12	0.12	0.12	0.12	0.12	0.12	0.063
390	-	0.22	[0.00096,1.1]		0.12	0.12	0.12	0.12	0.12	0.12	0.12	0.12	0.063
391	-	0.22	[0.00096,1.1]		0.12	0.12	0.12	0.12	0.12	0.12	0.12	0.12	0.063
392	-	0.22	[0.00096,1.1]		0.12	0.12	0.12	0.12	0.12	0.12	0.12	0.12	0.063
393	-	0.22	[0.00096,1.1]		0.12	0.12	0.12	0.12	0.12	0.12	0.12	0.12	0.063
394	-	0.14	[0.00096,0.56]		0.15	0.15	0.14	0.14	0.13	0.11	0.096	0.07	0.022
395	-	0.73	[0.11,1.1]		1.7e-06	0.00013	0.0013	0.0061	0.02	0.054	0.13	0.34	0.45
396	G	0.45	[0.19,0.56]		3.8e-23	9.2e-14	6.1e-09	7.8e-06	0.0012	0.041	0.39	0.56	0.0035
397	S	0.11	[0.027,0.31]		6.2e-06	0.0034	0.064	0.27	0.41	0.22	0.033	0.0002	1e-09
398	T	0.45	[0.19,0.56]		9.2e-19	3e-11	2.1e-07	6.5e-05	0.0036	0.062	0.38	0.54	0.0093
399	K	0.015	[0.00096,0.059]		0.4	0.32	0.19	0.073	0.017	0.0019	6.1e-05	6.3e-08	5.4e-14
400	R	0.11	[0.0085,0.31]		0.0077	0.063	0.16	0.24	0.26	0.18	0.077	0.0091	4.3e-05
401	A	0.31	[0.11,0.56]		1.8e-11	8.8e-07	0.00021	0.0064	0.063	0.26	0.47	0.2	0.0014
402	L	0.12	[0.027,0.31]		0.00021	0.014	0.1	0.26	0.34	0.22	0.061	0.002	4.5e-07
403	P	0.17	[0.059,0.31]		2.9e-08	0.00015	0.0093	0.098	0.33	0.41	0.16	0.0047	4.3e-07
404	T	0.44	[0.19,0.56]		3.6e-25	7.4e-15	1.5e-09	3.7e-06	0.00087	0.04	0.42	0.54	0.002
405	G	1.1	[0.56,1.1]		3.4e-63	1.5e-40	1e-28	8.8e-21	8.1e-15	5e-10	5.3e-06	0.027	0.97
406	T	0.24	[0.11,0.56]		8.9e-13	3.5e-07	0.00022	0.011	0.12	0.42	0.41	0.032	6.1e-06
407	S	0.31	[0.19,0.56]		1.1e-19	3e-11	5.7e-07	0.00027	0.017	0.22	0.63	0.13	3.5e-05
408	-	0.22	[0.00096,1.1]		0.12	0.12	0.12	0.12	0.12	0.12	0.12	0.12	0.063
409	S	0.42	[0.19,0.56]		1.1e-20	3e-12	6.3e-08	3.8e-05	0.0033	0.073	0.47	0.45	0.0019
410	S	0.42	[0.19,0.56]		1.8e-16	6.8e-10	1.6e-06	0.00024	0.0078	0.091	0.42	0.47	0.0075
411	P	0.17	[0.059,0.31]		2.6e-08	0.00013	0.0085	0.091	0.31	0.41	0.17	0.0064	9.3e-07
412	Q	0.47	[0.19,0.56]		2.6e-23	6.3e-14	4.2e-09	5.6e-06	0.00088	0.033	0.34	0.62	0.0063
413	P	0.75	[0.31,1.1]		7e-28	1.6e-17	3.9e-12	1.5e-08	6.3e-06	0.0007	0.03	0.59	0.38
414	K	0.12	[0.027,0.31]		5.5e-06	0.0031	0.058	0.25	0.4	0.24	0.041	0.00035	3.8e-09
415	K	0.081	[0.0085,0.19]		0.00052	0.033	0.19	0.37	0.3	0.096	0.0087	3.2e-05	1.3e-10
416	K	0.054	[0.0085,0.19]		0.022	0.16	0.31	0.31	0.16	0.04	0.0034	1.7e-05	2e-10
417	P	0.57	[0.31,1.1]		8.8e-20	2.9e-12	2.3e-08	8.4e-06	0.00061	0.015	0.17	0.72	0.097
418	-	0.21	[0.00096,1.1]		0.12	0.12	0.12	0.12	0.12	0.12	0.12	0.12	0.061
419	L	0.42	[0.19,0.56]		1.5e-18	4.9e-11	3.4e-07	0.0001	0.0053	0.083	0.44	0.47	0.0049
420	D	0.17	[0.059,0.31]		3e-08	0.00015	0.0095	0.099	0.33	0.41	0.15	0.0042	2.7e-07
421	G	0.41	[0.19,0.56]		2.7e-14	1.2e-08	9.1e-06	0.00067	0.014	0.11	0.42	0.44	0.0096
422	E	0.063	[0.0085,0.19]		0.017	0.13	0.28	0.31	0.2	0.066	0.0087	9.7e-05	4.3e-09
423	Y	0.022	[0.00096,0.11]		0.34	0.29	0.21	0.11	0.044	0.01	0.0011	1.2e-05	7.6e-10
424	F	0.052	[0.0085,0.19]		0.022	0.16	0.32	0.3	0.15	0.036	0.0027	9.1e-06	3.7e-11
425	T	0.049	[0.00096,0.19]		0.025	0.18	0.34	0.3	0.13	0.027	0.0016	4.1e-06	1.4e-11
426	L	0.022	[0.00096,0.11]		0.34	0.29	0.21	0.11	0.043	0.01	0.0011	1.3e-05	1e-09
427	K	0.087	[0.0085,0.19]		0.00044	0.028	0.17	0.35	0.31	0.12	0.014	7.9e-05	6.6e-10
428	I	0.047	[0.00096,0.19]		0.026	0.18	0.34	0.3	0.13	0.024	0.0013	2.3e-06	3.1e-12
429	R	0.075	[0.0085,0.19]		0.014	0.11	0.24	0.3	0.22	0.099	0.021	0.0006	2e-07
430	G	0.017	[0.00096,0.11]		0.37	0.31	0.2	0.089	0.025	0.0039	0.00021	5.6e-07	3.1e-12
431	R	0.4	[0.19,0.56]		3.1e-16	1.1e-09	2.6e-06	0.00037	0.011	0.12	0.47	0.4	0.004
432	E	0.52	[0.31,0.56]		3e-26	6.6e-16	1.4e-10	4.3e-07	0.00014	0.0093	0.18	0.78	0.024
433	R	0.16	[0.059,0.31]		3.8e-08	0.00019	0.012	0.12	0.36	0.39	0.12	0.0023	7.5e-08
434	F	0.33	[0.11,0.56]		1.1e-15	3.9e-09	8.4e-06	0.0011	0.027	0.22	0.56	0.2	0.00034
435	E	0.18	[0.059,0.31]		3.6e-10	1.5e-05	0.0029	0.058	0.29	0.46	0.18	0.0038	1.1e-07
436	M	0.18	[0.059,0.31]		3.5e-10	1.5e-05	0.0028	0.058	0.3	0.46	0.18	0.0029	2.9e-08
437	F	0.16	[0.059,0.31]		3.7e-08	0.00019	0.011	0.11	0.36	0.39	0.12	0.0021	4.3e-08
438	R	0.56	[0.31,1.1]		1.8e-17	6.9e-11	1.8e-07	3.2e-05	0.0014	0.023	0.19	0.68	0.099
439	E	0.24	[0.11,0.56]		9.3e-15	3.1e-08	5.8e-05	0.0057	0.097	0.43	0.44	0.028	2.5e-06
440	L	0.13	[0.027,0.31]		0.00018	0.012	0.087	0.24	0.33	0.25	0.079	0.0034	1.3e-06
441	N	0.017	[0.00096,0.11]		0.37	0.31	0.2	0.09	0.026	0.0041	0.00023	7e-07	4.2e-12
442	E	0.11	[0.027,0.31]		6.4e-06	0.0036	0.066	0.28	0.4	0.22	0.032	0.0002	1.4e-09
443	A	0.014	[0.00096,0.059]		0.4	0.32	0.19	0.071	0.016	0.0017	5.4e-05	5.8e-08	7e-14
444	L	0.027	[0.00096,0.11]		0.31	0.28	0.21	0.13	0.059	0.018	0.003	7.4e-05	2.5e-08
445	E	0.016	[0.00096,0.059]		0.39	0.32	0.19	0.08	0.02	0.0026	0.00011	1.9e-07	5e-13
446	L	0.31	[0.11,0.56]		2e-13	8.1e-08	5.6e-05	0.0033	0.049	0.26	0.51	0.18	0.00069
447	K	0.12	[0.027,0.31]		6.1e-06	0.0034	0.064	0.27	0.4	0.22	0.034	0.00022	1.5e-09
448	D	0.054	[0.0085,0.19]		0.022	0.16	0.31	0.31	0.16	0.04	0.0033	1.5e-05	1.2e-10
449	-	0.22	[0.00096,1.1]		0.12	0.12	0.12	0.12	0.12	0.12	0.12	0.12	0.063
450	T	0.086	[0.0085,0.19]		0.00046	0.029	0.18	0.35	0.31	0.12	0.013	7.7e-05	8.5e-10
451	Q	0.52	[0.31,0.56]		1.8e-28	3.4e-17	2.2e-11	1.4e-07	7.2e-05	0.007	0.18	0.8	0.018
452	A	0.74	[0.56,1.1]		9e-33	1.6e-20	3.7e-14	6.2e-10	8.2e-07	0.00022	0.019	0.63	0.36
453	E	0.4	[0.19,0.56]		2.2e-18	7e-11	4.9e-07	0.00014	0.0069	0.1	0.48	0.41	0.0031
454	K	0.22	[0.059,0.31]		1e-10	4.7e-06	0.00099	0.025	0.18	0.44	0.34	0.022	3.2e-06
455	D	0.21	[0.11,0.31]		2.3e-12	8.7e-07	0.0005	0.022	0.2	0.49	0.29	0.009	3.4e-07
456	S	0.41	[0.19,0.56]		3.4e-14	1.5e-08	1.1e-05	0.0008	0.015	0.12	0.42	0.43	0.012
457	G	0.33	[0.11,0.56]		9.9e-16	3.5e-09	7.7e-06	0.00098	0.026	0.21	0.55	0.22	0.00055
458	E	0.18	[0.059,0.31]		2.3e-08	0.00012	0.0076	0.083	0.3	0.41	0.19	0.0075	1.1e-06
459	S	0.36	[0.19,0.56]		3.1e-22	7.3e-13	4.4e-08	4.7e-05	0.0054	0.12	0.62	0.25	0.00013
460	R	0.49	[0.31,0.56]		5.8e-24	1.5e-14	1.2e-09	2e-06	0.00041	0.02	0.28	0.69	0.0084
461	A	0.38	[0.19,0.56]		4.2e-16	1.5e-09	3.4e-06	0.00047	0.014	0.14	0.49	0.35	0.0027
462	H	0.13	[0.059,0.31]		9.3e-08	0.00044	0.024	0.19	0.44	0.3	0.046	0.00024	8.5e-10
463	S	0.24	[0.11,0.56]		7.5e-13	3e-07	0.00019	0.0097	0.11	0.41	0.43	0.037	6.3e-06
464	S	0.046	[0.00096,0.11]		0.027	0.19	0.35	0.29	0.12	0.021	0.00098	1.4e-06	1e-12
465	Y	0.24	[0.11,0.56]		9.7e-15	3.3e-08	6e-05	0.0059	0.1	0.43	0.44	0.025	1.6e-06
466	L	0.41	[0.19,0.56]		1.7e-18	5.5e-11	3.8e-07	0.00011	0.0058	0.089	0.46	0.45	0.0038
467	K	0.015	[0.00096,0.059]		0.4	0.32	0.19	0.072	0.016	0.0018	5.6e-05	5.7e-08	4.8e-14
468	S	0.29	[0.11,0.56]		2.6e-13	1.1e-07	7.3e-05	0.0043	0.061	0.3	0.51	0.13	0.00021
469	K	0.046	[0.00096,0.11]		0.027	0.19	0.35	0.29	0.12	0.021	0.001	1.7e-06	2.2e-12
470	K	0.047	[0.00096,0.11]		0.026	0.19	0.34	0.29	0.13	0.023	0.0012	2.1e-06	2.7e-12
471	G	0.23	[0.11,0.56]		8.2e-11	3.8e-06	0.00082	0.021	0.16	0.42	0.37	0.031	7.8e-06
472	Q	0.32	[0.11,0.56]		1.3e-15	4.8e-09	1e-05	0.0012	0.031	0.24	0.56	0.17	0.00024
473	S	0.075	[0.0085,0.19]		0.013	0.1	0.24	0.3	0.23	0.1	0.02	0.00052	1.1e-07
474	T	0.12	[0.027,0.31]		6.2e-06	0.0034	0.064	0.27	0.4	0.22	0.034	0.00025	2.4e-09
475	S	0.12	[0.027,0.31]		5.1e-06	0.0028	0.055	0.25	0.4	0.25	0.045	0.00042	4.8e-09
476	R	0.45	[0.19,0.56]		3.9e-23	9.5e-14	6.3e-09	8e-06	0.0012	0.042	0.39	0.56	0.0033
477	H	0.23	[0.11,0.56]		8.1e-11	3.7e-06	0.0008	0.021	0.15	0.42	0.37	0.034	1.1e-05
478	K	0.18	[0.059,0.31]		1.1e-06	0.00065	0.016	0.1	0.29	0.38	0.2	0.013	4.3e-06
479	K	0.11	[0.027,0.31]		0.00023	0.015	0.11	0.27	0.34	0.21	0.053	0.0014	2e-07
480	-	0.12	[0.00096,0.56]		0.16	0.16	0.15	0.14	0.13	0.11	0.083	0.051	0.012
481	L	1.1	[0.56,1.1]		8.8e-46	9.6e-30	2.4e-21	1e-15	1.8e-11	5.1e-08	4.4e-05	0.031	0.97
482	M	0.4	[0.19,0.56]		8.3e-25	1.7e-14	3.2e-09	7.7e-06	0.0017	0.065	0.54	0.39	0.00035
483	I	0.57	[0.31,1.1]		7.9e-35	1.4e-21	1.3e-14	6e-10	1.6e-06	0.00061	0.053	0.9	0.051
484	K	0.015	[0.00096,0.059]		0.4	0.32	0.19	0.072	0.016	0.0018	5.4e-05	5.2e-08	3.6e-14
485	R	0.55	[0.31,1.1]		5.1e-22	1.5e-13	3.6e-09	2.7e-06	0.00032	0.011	0.16	0.76	0.072
486	E	0.086	[0.0085,0.19]		0.00045	0.029	0.18	0.35	0.31	0.12	0.013	7.6e-05	7.5e-10
487	G	0.19	[0.059,0.31]		1.7e-08	8.8e-05	0.0059	0.068	0.27	0.42	0.23	0.012	2.4e-06
488	P	0.38	[0.19,0.56]		4.2e-16	1.5e-09	3.5e-06	0.00048	0.014	0.14	0.5	0.35	0.0025
489	D	0.012	[0.00096,0.059]		0.43	0.33	0.17	0.057	0.0099	0.00072	1.3e-05	4.3e-09	6.1e-16
490	S	0.029	[0.00096,0.19]		0.3	0.27	0.21	0.13	0.067	0.024	0.0046	0.00017	1.4e-07
491	D	0.039	[0.00096,0.11]		0.034	0.23	0.38	0.27	0.084	0.0099	0.00027	1.4e-07	2.9e-14
M8 and M8a likelihood values, produced by Selecton.
============================================================
M8 model
========
Selecton Optimized Parameters:
log-likelihood: -21946.7
kappa: 2.96262
alpha: 0.437013
beta: 2.32548
additional omega category: 1.08502
prob(additional omega category): 0.0631908
M8a model (null)
================
Selecton Optimized Parameters:
log-likelihood: -21944.2
kappa: 3.11444
alpha: 0.433212
beta: 2.34438
additional omega category set to 1 by the user (M8a)
prob(additional omega category): 0.0792339

## Sheet: HyPhy (MEME) result
MEME (HyPhy) positive-selection analysis result.
codon	Omega1	P(Omega1)	Omega2	P(Omega2)	LRT	p	log(L)
Codon: 1	0.48	0.45	1	0.55	0	1	-4.12
Codon: 2	0.56	0.44	0.83	0.56	0	1	-4
Codon: 3	0.5	0.42	1.1	0.58	0	1	-4.36
Codon: 4	0.56	0.44	0.83	0.56	0	1	-4
Codon: 5	0.47	0.37	0.99	0.63	0	1	-4.17
Codon: 6	0.55	0.37	1	0.63	0	1	-4.44
Codon: 7	0.55	0.36	1.04	0.64	0	1	-4.03
Codon: 8	0.52	0.33	1	0.67	0	1	-3.8
Codon: 9	1	0	26.94	1	0.52	0.47	-7.05
Codon: 10	0.43	0	0.44	1	0	1	-7.19
Codon: 11	0.48	0	1.58	1	0	1	-7.62
Codon: 12	0.48	0	820.1	1	0	1	-8.56
Codon: 13	0	0	218.16	1	0	1	-8.49
Codon: 14	1	0	55.14	1	1.06	0.3	-7.06
Codon: 15	1	0	141.16	1	1.3	0.25	-7.36
Codon: 16	0.48	0.09	0.81	0.91	0	1	-4.08
Codon: 17	0.46	0	2.34	1	0	1	-8.35
Codon: 18	1	0	60.1	1	0	1	-8.11
Codon: 19	1	0	77.31	1	1.12	0.29	-7.88
Codon: 20	1	0	44.66	1	1.37	0.24	-7.11
Codon: 21	0	0.92	0	0.08	0	1	-5.87
Codon: 22	0	1	0.83	0	0	1	-5.43
Codon: 23	1	0	52.7	1	1.13	0.29	-7.6
Codon: 24	1	0	29.9	1	0.6	0.44	-6.58
Codon: 25	0	0	0	1	0	1	-5.03
Codon: 26	1	0	65.35	1	0.89	0.34	-6.34
Codon: 27	1	0	26.75	1	0.76	0.38	-6.6
Codon: 28	1	0	198.96	1	1.62	0.2	-7.1
Codon: 29	0.48	1	0.78	0	0	1	-3.89
Codon: 30	1	0	1.25	1	0.01	0.93	-7.88
Codon: 31	1	0	1.06	1	0	0.97	-7.94
Codon: 32	0.48	0.1	0.78	0.9	0	1	-3.98
Codon: 33	0.02	0	0.02	1	0	1	-6.65
Codon: 34	0.33	0	0.34	1	0	1	-7.19
Codon: 35	0.53	0	1.55	1	0	1	-7.89
Codon: 36	0.48	0.12	0.75	0.88	0	1	-4.25
Codon: 37	0.51	0	0.58	1	0	1	-7.64
Codon: 38	0	0.93	10000	0.07	3.48	0.06	-10.08
Codon: 39	1	0	31.3	1	1	0.32	-6.99
Codon: 40	0	0.49	0	0.51	0	1	-7.03
Codon: 41	0	0	0	1	0	1	0
Codon: 42	0	0.88	2.49	0.12	0.15	0.7	-36.28
Codon: 43	0.17	0.97	4.69	0.03	0.45	0.5	-63.14
Codon: 44	0.36	1	0.91	0	0	1	-128.68
Codon: 45	0.43	1	0.96	0	0	1	-46.76
Codon: 46	0.26	1	0.96	0	0	1	-83.68
Codon: 47	0.12	1	0.96	0	0	1	-50.09
Codon: 48	0	0.66	1.15	0.34	0.02	0.9	-66.24
Codon: 49	0	0.29	2.48	0.71	1.02	0.31	-80.4
Codon: 50	0.43	0.22	0.43	0.78	0	1	-89.8
Codon: 51	0.3	0.33	0.31	0.67	0	1	-44.41
Codon: 52	0.48	0.49	0.48	0.51	0	1	-55.1
Codon: 53	0.01	0.91	0.59	0.09	0	1	-46.4
Codon: 54	0	1	0.95	0	0	1	-33.45
Codon: 55	0	1	0.96	0	0	1	-21.59
Codon: 56	0	1	0.96	0	0	1	-17.76
Codon: 57	0	0.98	2.82	0.02	0.5	0.48	-31.35
Codon: 58	0	0.98	816.34	0.02	8.88	0	-57.12
Codon: 59	0	1	0.95	0	0	1	-10.82
Codon: 60	0.09	1	0.96	0	0	1	-36.11
Codon: 61	1	0	1.63	1	0.22	0.64	-43.88
Codon: 62	0	0.46	0	0.54	0	1	-48.98
Codon: 63	0	0	0	1	0	1	0
Codon: 64	0	0.32	1.67	0.68	0.24	0.62	-74.08
Codon: 65	1	0.08	0	0.92	0	1	-57.6
Codon: 66	0	0.02	0	0.98	0	1	-19.37
Codon: 67	0.09	0.29	0.08	0.71	0	1	-31.63
Codon: 68	1	0	1.53	1	0.57	0.45	-93.56
Codon: 69	0	0.44	1.07	0.56	0.01	0.92	-83.56
Codon: 70	0.03	0.95	5.38	0.05	1.48	0.22	-84.36
Codon: 71	1	0.22	1.22	0.78	0.1	0.75	-92.3
Codon: 72	0	0.97	174.57	0.03	4.65	0.03	-45.06
Codon: 73	0.5	0.66	1.09	0.34	0	1	-4.44
Codon: 74	0.49	0.77	0.96	0.23	0	1	-4.2
Codon: 75	0.52	0.77	1.03	0.23	0	1	-4.34
Codon: 76	0.87	0.41	1.17	0.59	0	1	-7.84
Codon: 77	0.11	0.61	0.11	0.39	0	1	-7.52
Codon: 78	0.46	0.96	123.84	0.04	9.57	0	-66.98
Codon: 79	0.73	0	0.73	1	0	1	-111.06
Codon: 80	0.3	0.5	0.91	0.5	0	1	-104.4
Codon: 81	0	0.71	4.37	0.29	3.23	0.07	-82.13
Codon: 82	0.28	0.96	23.63	0.04	1.77	0.18	-74.84
Codon: 83	0.39	0	0.89	1	0	1	-4
Codon: 84	0.94	0.42	0	0.58	0	1	-104.48
Codon: 85	0.51	0.13	0.53	0.87	0	1	-29.47
Codon: 86	0.45	0.23	0.8	0.77	0	1	-4
Codon: 87	0.42	0.37	0.79	0.63	0	1	-3.73
Codon: 88	0.85	0	0.86	1	0	1	-106.06
Codon: 89	0.75	0	0.75	1	0	1	-50.36
Codon: 90	0.5	0.01	1	0.99	0	1	-3.73
Codon: 91	0.5	0	1	1	0	1	-4.44
Codon: 92	0.48	0	0.96	1	0	1	-4.22
Codon: 93	0.31	0	0.3	1	0	1	-73.35
Codon: 94	0.42	0.34	0.41	0.66	0	1	-83.07
Codon: 95	0.07	0.98	93.84	0.02	8.01	0	-64.07
Codon: 96	0.42	0.98	10.21	0.02	0.72	0.4	-83.38
Codon: 97	0.21	0.2	0.21	0.8	0	1	-54.29
Codon: 98	0.25	0.81	0.25	0.19	0	1	-74.17
Codon: 99	0.5	0	0.49	1	0	1	-68.69
Codon: 100	1	0.92	50.68	0.08	12.46	0	-87.31
Codon: 101	0.26	1	0.94	0	0	1	-91.47
Codon: 102	1	0	1.2	1	0.11	0.74	-78.01
Codon: 103	1	0	1.06	1	0.02	0.88	-121.13
Codon: 104	1	0.87	13.08	0.13	4.39	0.04	-79.54
Codon: 105	0	0.74	6.72	0.26	0.37	0.54	-31.52
Codon: 106	0.3	0.85	0.33	0.15	0	1	-85.64
Codon: 107	0	0.65	5.97	0.35	5.62	0.02	-93.61
Codon: 108	0.66	0.28	1.09	0.72	0.01	0.94	-84.99
Codon: 109	1	0.88	2266.42	0.12	3.87	0.05	-17.7
Codon: 110	0	0.88	95.92	0.12	5.06	0.02	-17.93
Codon: 111	0.57	0.28	1.06	0.72	-0.01	1	-100.88
Codon: 112	0.47	0.49	0.46	0.51	0	1	-100.11
Codon: 113	1	0.97	927.91	0.03	6.46	0.01	-86.11
Codon: 114	0.28	1	0.94	0	0	1	-66.35
Codon: 115	0.67	0.98	183.14	0.02	2.88	0.09	-107.99
Codon: 116	0	0.27	1.44	0.73	0.22	0.64	-117.75
Codon: 117	1	0.61	3.49	0.39	1.3	0.25	-96.69
Codon: 118	0.32	0.62	0.32	0.38	0	1	-81.76
Codon: 119	1	0	1.08	1	0.03	0.85	-103.56
Codon: 120	0.88	0	0.97	1	0	1	-46.2
Codon: 121	0.12	0.34	0.13	0.66	0	1	-30.44
Codon: 122	0	0.62	2.54	0.38	0.36	0.55	-52.87
Codon: 123	0	0.28	1.39	0.72	0.02	0.88	-28.82
Codon: 124	0.12	0.73	0.12	0.27	0	1	-23.3
Codon: 125	0.65	0.39	0.66	0.61	0	1	-54.46
Codon: 126	0	0.53	2.88	0.47	0.87	0.35	-50.9
Codon: 127	0.16	0.27	0.16	0.73	0	1	-12.99
Codon: 128	1	0	1.56	1	0.47	0.49	-72.98
Codon: 129	0.82	0	0.82	1	0	1	-83.48
Codon: 130	0.59	0.45	0.11	0.55	0	1	-68.81
Codon: 131	0.7	0	0.71	1	0	1	-84.6
Codon: 132	0.54	0	0.54	1	0	1	-82.93
Codon: 133	0.28	0.01	0.28	0.99	0	1	-95.97
Codon: 134	0.25	0.25	0.25	0.75	0	1	-73.67
Codon: 135	0.2	0.82	0.19	0.18	0	1	-79.06
Codon: 136	0.47	0.96	515.11	0.04	7.19	0.01	-104.19
Codon: 137	0.16	0.81	0.26	0.19	0	1	-92.74
Codon: 138	0.23	1	0.89	0	0	1	-93.99
Codon: 139	0.46	1	0.96	0	0	1	-73.97
Codon: 140	0.25	1	0.96	0	0	1	-98.17
Codon: 141	0.45	0.94	7.96	0.06	0.24	0.62	-89.42
Codon: 142	0	0.93	2.23	0.07	0.03	0.85	-26.68
Codon: 143	1	0	1.16	1	0.04	0.84	-48.8
Codon: 144	0.68	0.04	0.68	0.96	0	1	-78.15
Codon: 145	0	0.24	1.08	0.76	0.01	0.91	-68.91
Codon: 146	0.04	0.17	0.04	0.83	0	1	-16.92
Codon: 147	0.14	0.86	0	0.14	0	1	-43.07
Codon: 148	0	0.93	1.99	0.07	0.29	0.59	-39.72
Codon: 149	0.1	1	0.94	0	0	1	-40.73
Codon: 150	0.04	1	0.96	0	0	1	-44.62
Codon: 151	0.58	1	0.96	0	0	1	-78.15
Codon: 152	0	1	0.96	0	0	1	-7.69
Codon: 153	0	1	0.96	0	0	1	-33.13
Codon: 154	0	0.96	4.45	0.04	1.4	0.24	-55.05
Codon: 155	0.05	0.88	0.96	0.12	0	1	-60.95
Codon: 156	0.19	1	0.93	0	0	1	-40.71
Codon: 157	0.26	0.97	8.17	0.03	-0.1	1	-66.02
Codon: 158	0.13	0.79	0.2	0.21	0	1	-17.38
Codon: 159	1	0.35	1.01	0.65	0	0.98	-82.52
Codon: 160	0	1	0.1	0	0	1	-27.16
Codon: 161	1	0.58	4.73	0.42	2.73	0.1	-97.82
Codon: 162	0	1	0.63	0	0	1	-29.14
Codon: 163	0	0.84	2.79	0.16	1.47	0.22	-64.74
Codon: 164	0	1	0.82	0	0	1	-9.11
Codon: 165	0	0.9	4.97	0.1	2.85	0.09	-69.26
Codon: 166	0.05	1	0.86	0	0	1	-61.53
Codon: 167	0	0.96	7.98	0.04	2.85	0.09	-43.94
Codon: 168	0	1	0.93	0	0	1	-17.56
Codon: 169	0	0.99	34.68	0.01	1.35	0.24	-54.26
Codon: 170	0.89	0	0.89	1	0	1	-88.71
Codon: 171	0	0.71	0	0.29	0	1	-47.53
Codon: 172	0	1	0.81	0	0	1	-28.45
Codon: 173	0	1	0.96	0	0	1	-30.53
Codon: 174	0	1	0.96	0	0	1	-12.3
Codon: 175	0	1	0.96	0	0	1	-23.39
Codon: 176	0	1	0.96	0	0	1	-34.58
Codon: 177	0	1	0.96	0	0	1	-38.17
Codon: 178	0	0.96	3.53	0.04	0.53	0.47	-56.78
Codon: 179	1	0.02	14.36	0.98	0.42	0.52	-12
Codon: 180	0	0.98	66.6	0.02	5.03	0.02	-18.1
Codon: 181	0	1	0.86	0	0	1	-25.01
Codon: 182	0	1	0.96	0	0	1	-31.74
Codon: 183	0	0.99	20.3	0.01	4.35	0.04	-48.21
Codon: 184	1	0	5.02	1	9.72	0	-132.07
Codon: 185	0	0.89	0	0.11	0	1	-39.18
Codon: 186	0	1	0.94	0	0	1	-25.46
Codon: 187	0	1	0.96	0	0	1	-14.22
Codon: 188	0	0.99	67.82	0.01	2.7	0.1	-57.2
Codon: 189	0	1	0.96	0	0	1	-26.47
Codon: 190	0	1	0.96	0	0	1	-24.52
Codon: 191	0	1	0.96	0	0	1	-18.31
Codon: 192	0.21	1	0.96	0	0	1	-31.12
Codon: 193	0	1	0.96	0	0	1	-48.39
Codon: 194	0	1	0.96	0	0	1	-21.21
Codon: 195	0.07	1	0.96	0	0	1	-39.35
Codon: 196	0	1	0.96	0	0	1	-25.44
Codon: 197	0	1	0.96	0	0	1	-60.8
Codon: 198	0	1	0.96	0	0	1	-21.31
Codon: 199	0	1	0.96	0	0	1	-18.62
Codon: 200	0	0.92	0.6	0.08	0	1	-71.77
Codon: 201	0	0.96	130.84	0.04	2.37	0.12	-34.31
Codon: 202	0.03	1	0.95	0	0	1	-48.87
Codon: 203	0.33	0.88	12.78	0.12	4.44	0.04	-85.4
Codon: 204	0	0.97	3.89	0.03	0.33	0.57	-74.82
Codon: 205	0.19	1	0.95	0	0	1	-72.74
Codon: 206	0	1	0.96	0	0	1	-38.8
Codon: 207	0	1	0.96	0	0	1	-66.59
Codon: 208	0.62	0.49	0.07	0.51	0	1	-95.11
Codon: 209	0	0.93	3.33	0.07	1.04	0.31	-56.39
Codon: 210	1	0	2.17	1	1.09	0.3	-57.29
Codon: 211	0.05	0.45	0.05	0.55	0	1	-65.89
Codon: 212	0.07	0.79	0.13	0.21	0	1	-28.83
Codon: 213	0	1	0.87	0	0	1	-61.68
Codon: 214	0.14	0.96	0.77	0.04	0	1	-24.38
Codon: 215	0	0.03	1.81	0.97	0.02	0.9	-13.57
Codon: 216	0	0	0	1	0	1	-16.77
Codon: 217	0.08	0.35	0.08	0.65	0	1	-24.98
Codon: 218	0	1	0.12	0	0	1	-27.8
Codon: 219	0	1	0.96	0	0	1	-12.4
Codon: 220	0.05	1	0.96	0	0	1	-35.81
Codon: 221	0	0.87	1.18	0.13	0.01	0.93	-66.31
Codon: 222	0	0.99	18.38	0.01	1.6	0.21	-36.12
Codon: 223	0.32	1	0.96	0	0	1	-63.53
Codon: 224	1	0	2.5	1	0.09	0.77	-20.17
Codon: 225	0.03	0.52	0.01	0.48	0	1	-61
Codon: 226	0	1	0.55	0	0	1	-29.17
Codon: 227	0.03	1	0.96	0	0	1	-77.49
Codon: 228	0	1	0.96	0	0	1	-41.12
Codon: 229	0.11	1	0.96	0	0	1	-63.94
Codon: 230	0	1	0.96	0	0	1	-22.7
Codon: 231	0	0.99	53.53	0.01	3.29	0.07	-40.08
Codon: 232	0	0.99	22.58	0.01	1.26	0.26	-46.15
Codon: 233	0	1	0.96	0	0	1	-19.32
Codon: 234	0	1	0.96	0	0	1	-45.8
Codon: 235	0	1	0.96	0	0	1	-27.3
Codon: 236	0	1	0.96	0	0	1	-26.21
Codon: 237	0	0.83	3.55	0.17	2.2	0.14	-65.42
Codon: 238	0.1	1	0.79	0	0	1	-68.25
Codon: 239	0.1	1	0.96	0	0	1	-64.14
Codon: 240	0.38	0.93	5.96	0.07	1.05	0.31	-65.88
Codon: 241	0.08	0.64	0.09	0.36	0	1	-83.49
Codon: 242	0	0.97	1.91	0.03	0.07	0.79	-42.17
Codon: 243	0.5	0.93	1	0.07	0	1	-4.03
Codon: 244	0.49	0.96	0.96	0.04	0	1	-4
Codon: 245	0.51	1	0.96	0	0	1	-3.77
Codon: 246	0.5	0.98	0.97	0.02	0	1	-4.34
Codon: 247	0.12	1	0.96	0	0	1	-63.98
Codon: 248	0.57	0.95	1.04	0.05	0	1	-3.73
Codon: 249	0.49	0.95	1.01	0.05	0	1	-4.08
Codon: 250	0.45	1	0.96	0	0	1	-4.36
Codon: 251	0.49	0.95	1.01	0.05	0	1	-4.08
Codon: 252	0.5	0.96	1	0.04	0	1	-4
Codon: 253	0.49	0.98	1	0.02	0	1	-4.2
Codon: 254	0.49	0.94	0.95	0.06	0	1	-4.12
Codon: 255	0.5	0.96	1	0.04	0	1	-4.52
Codon: 256	0.55	0.98	1	0.02	0	1	-3.73
Codon: 257	0.5	0.98	1	0.02	0	1	-3.98
Codon: 258	0.49	0.98	0.96	0.02	0	1	-4.71
Codon: 259	0.49	0.98	1.04	0.02	0	1	-4
Codon: 260	0.51	0.88	0.97	0.12	0	1	-3.67
Codon: 261	0.49	0.98	1	0.02	0	1	-4.2
Codon: 262	0.49	0.97	1	0.03	0	1	-3.9
Codon: 263	0.51	0.88	0.97	0.12	0	1	-3.67
Codon: 264	0.55	0.98	0.99	0.02	0	1	-3.86
Codon: 265	0.49	0.98	1.1	0.02	0	1	-3.89
Codon: 266	0.5	0.93	1	0.07	0	1	-4.44
Codon: 267	0.5	0.96	1.1	0.04	0	1	-4.02
Codon: 268	0.59	0.96	1	0.04	0	1	-4.04
Codon: 269	0.51	0.88	0.97	0.12	0	1	-3.67
Codon: 270	0.5	0.98	1	0.02	0	1	-4.17
Codon: 271	0.49	0.97	1.11	0.03	0	1	-4.44
Codon: 272	0.49	0.98	1.1	0.02	0	1	-3.89
Codon: 273	0.56	0.93	1	0.07	0	1	-4.8
Codon: 274	0.46	0.95	1	0.05	0	1	-4.35
Codon: 275	0	0.98	14	0.02	2.71	0.1	-42.95
Codon: 276	0	1	0.94	0	0	1	-29.58
Codon: 277	0	1	0.96	0	0	1	-45.81
Codon: 278	0	1	0.96	0	0	1	-22.03
Codon: 279	0.08	1	0.96	0	0	1	-23.58
Codon: 280	0	1	0.96	0	0	1	-27.01
Codon: 281	0	1	0.96	0	0	1	-52.12
Codon: 282	0	1	0.96	0	0	1	-7.68
Codon: 283	0	1	0.96	0	0	1	-43.62
Codon: 284	0	1	0.96	0	0	1	-9.75
Codon: 285	0	1	0.96	0	0	1	-13.64
Codon: 286	0	1	0.96	0	0	1	-29.37
Codon: 287	0	1	0.96	0	0	1	-29.66
Codon: 288	0.2	0.96	0.58	0.04	0	1	-93.2
Codon: 289	0.4	1	0.96	0	0	1	-94
Codon: 290	0.01	0.98	23.9	0.02	0.88	0.35	-66.63
Codon: 291	0	0.66	0.7	0.34	0	1	-55.23
Codon: 292	0	1	0.77	0	0	1	-25.7
Codon: 293	0.36	1	0.96	0	0	1	-82.36
Codon: 294	0.22	1	0.96	0	0	1	-63.99
Codon: 295	0	1	0.96	0	0	1	-21.09
Codon: 296	0.96	0.35	1.03	0.65	0	0.98	-92.22
Codon: 297	1	0	3.97	1	2.6	0.11	-83.76
Codon: 298	0.16	0.41	0	0.59	0	1	-38.6
Codon: 299	0	0.94	1.86	0.06	0.35	0.55	-59.55
Codon: 300	0	1	0.95	0	0	1	-49.45
Codon: 301	0.02	1	0.96	0	0	1	-46.15
Codon: 302	0	1	0.96	0	0	1	-36.65
Codon: 303	0	1	0.96	0	0	1	-35.74
Codon: 304	0	0.87	2.39	0.13	0.38	0.54	-46.08
Codon: 305	0	1	0.85	0	0	1	-32.72
Codon: 306	0	1	0.96	0	0	1	-41.98
Codon: 307	0	1	0.96	0	0	1	-37.97
Codon: 308	0	0.97	2.62	0.03	0.1	0.76	-29.03
Codon: 309	0.09	0.93	0.96	0.07	0	1	-89.03
Codon: 310	0	1	0.95	0	0	1	-48.11
Codon: 311	0	0	0	1	0	1	0
Codon: 312	0	0.91	0.74	0.09	0	1	-77.78
Codon: 313	0.18	1	0.95	0	0	1	-48.27
Codon: 314	0.17	1	0.96	0	0	1	-48.22
Codon: 315	0.18	1	0.96	0	0	1	-51.99
Codon: 316	0.12	1	0.96	0	0	1	-46.87
Codon: 317	0.23	1	0.96	0	0	1	-18.27
Codon: 318	0	1	0.96	0	0	1	-34.62
Codon: 319	0.54	1	0.96	0	0	1	-41.31
Codon: 320	0	1	0.96	0	0	1	-16.62
Codon: 321	0	0.99	34.96	0.01	1.87	0.17	-32.85
Codon: 322	0.04	0.99	1.05	0.01	-0.03	1	-29.71
Codon: 323	0	0.89	2.59	0.11	0.23	0.63	-49.54
Codon: 324	0	0	0	1	0	1	0
Codon: 325	0	1	0.87	0	0	1	-24.69
Codon: 326	0	1	0.96	0	0	1	-16.81
Codon: 327	0	1	0.96	0	0	1	-30.95
Codon: 328	0	1	0.96	0	0	1	-29.61
Codon: 329	0	1	0.96	0	0	1	-19.54
Codon: 330	0	0	0	1	0	1	0
Codon: 331	0	1	0.96	0	0	1	-63.01
Codon: 332	0	1	0.96	0	0	1	-9.4
Codon: 333	0	0	0	1	0	1	0
Codon: 334	0	1	0.96	0	0	1	-16.85
Codon: 335	0	1	0.96	0	0	1	-42.98
Codon: 336	0	1	0.96	0	0	1	-56.16
Codon: 337	0	1	0.96	0	0	1	-21.66
Codon: 338	0	1	0.96	0	0	1	-14.8
Codon: 339	0	0.9	4.86	0.1	0.31	0.58	-42.5
Codon: 340	0	1	0.76	0	0	1	-23.83
Codon: 341	0	1	0.96	0	0	1	-33.15
Codon: 342	0.15	1	0.96	0	0	1	-19.5
Codon: 343	0.03	1	0.96	0	0	1	-56.32
Codon: 344	0	1	0.96	0	0	1	-17.26
Codon: 345	0	1	0.96	0	0	1	-17.1
Codon: 346	0	0.99	10.35	0.01	0.91	0.34	-32.88
Codon: 347	0	0.56	1.1	0.44	0	0.97	-63
Codon: 348	0	0.01	55.66	0.99	4.41	0.04	-40.71
Codon: 349	0	0.82	0	0.18	0	1	-49.48
Codon: 350	0.16	1	0.9	0	0	1	-72.64
Codon: 351	0.23	1	0.96	0	0	1	-63.12
Codon: 352	0	1	0.96	0	0	1	-32.61
Codon: 353	0	1	0.96	0	0	1	-30
Codon: 354	0	1	0.96	0	0	1	-44.02
Codon: 355	0	0.38	1.47	0.62	0.13	0.72	-67.46
Codon: 356	1	0.34	16.99	0.66	0.41	0.52	-12.1
Codon: 357	0	1	0.16	0	0	1	-23.34
Codon: 358	0	1	0.96	0	0	1	-16.79
Codon: 359	0	1	0.96	0	0	1	-45.53
Codon: 360	0	0.98	5.09	0.02	0.46	0.5	-72.54
Codon: 361	0.36	1	0.95	0	0	1	-63.92
Codon: 362	0	1	0.96	0	0	1	-9.11
Codon: 363	0	1	0.96	0	0	1	-25.66
Codon: 364	0	1	0.96	0	0	1	-14.35
Codon: 365	0	1	0.96	0	0	1	-25.28
Codon: 366	0	1	0.96	0	0	1	-30.02
Codon: 367	0	1	0.96	0	0	1	-19.84
Codon: 368	0	1	0.96	0	0	1	-21.34
Codon: 369	0	1	0.96	0	0	1	-58.41
Codon: 370	0	1	0.96	0	0	1	-41.03
Codon: 371	0	0.98	3.79	0.02	0.24	0.63	-57.03
Codon: 372	0	1	0.96	0	0	1	-32.23
Codon: 373	0	1	0.96	0	0	1	-17.31
Codon: 374	0.2	1	0.96	0	0	1	-50.11
Codon: 375	0	1	0.96	0	0	1	-15
Codon: 376	0.95	0.97	80.11	0.03	3.8	0.05	-43.99
Codon: 377	1	0	1.11	1	0.03	0.86	-70.06
Codon: 378	0	0	0	1	0	1	-17.12
Codon: 379	0.1	0.53	0.1	0.47	0	1	-43
Codon: 380	0.44	0.54	0.43	0.46	0	1	-68.61
Codon: 381	0.09	1	0.57	0	0	1	-70.2
Codon: 382	1	0	1.55	1	0.82	0.36	-93.19
Codon: 383	1	0.42	0	0.58	0	1	-84.77
Codon: 384	0	0.64	0.45	0.36	0	1	-87.09
Codon: 385	0.24	1	0.72	0	0	1	-69.88
Codon: 386	0.8	0.49	0	0.51	0	1	-102.47
Codon: 387	0.1	1	0.5	0	0	1	-70.21
Codon: 388	0.47	0.97	45.67	0.03	0.8	0.37	-90.95
Codon: 389	0.5	0.6	1	0.4	0	1	-4.08
Codon: 390	0.5	0.64	0.96	0.36	0	1	-4.47
Codon: 391	0.51	0.68	1	0.32	0	1	-3.67
Codon: 392	0.56	0.87	1	0.13	0	1	-3.86
Codon: 393	0.51	0.85	1	0.15	0	1	-3.73
Codon: 394	0	1	0.96	0	0	1	-5.03
Codon: 395	0	0.81	10000	0.19	2.78	0.1	-8.79
Codon: 396	0.39	0.91	5.83	0.09	1.06	0.3	-73.21
Codon: 397	0.13	0.88	0.14	0.12	0	1	-38.81
Codon: 398	0.87	0.26	0.88	0.74	0	1	-63.79
Codon: 399	0	0.98	0	0.02	0	1	-16.8
Codon: 400	0.18	1	0.96	0	0	1	-37.69
Codon: 401	0.38	1	0.96	0	0	1	-57.66
Codon: 402	0	0.81	1.72	0.19	0.03	0.86	-41.58
Codon: 403	0.15	0.93	0.79	0.07	0	1	-59.49
Codon: 404	0	0.74	2.73	0.26	1.07	0.3	-94.22
Codon: 405	1	0.89	6.14	0.11	0.67	0.41	-121.15
Codon: 406	0.55	0.26	0.57	0.74	0	1	-56.84
Codon: 407	0.19	0.94	9.4	0.06	1.46	0.23	-61.08
Codon: 408	0.48	0.61	1.01	0.39	0	1	-3.63
Codon: 409	0	0.85	2.73	0.15	1.68	0.19	-74.52
Codon: 410	0.47	0.92	8.6	0.08	1.17	0.28	-55.4
Codon: 411	0.1	0.8	0.1	0.2	0	1	-73.8
Codon: 412	0.05	0.91	1.47	0.09	0.13	0.72	-91.68
Codon: 413	1	0	1.49	1	0.47	0.49	-75.66
Codon: 414	1	0.09	0	0.91	0	1	-33.58
Codon: 415	0.14	0.48	0.13	0.52	0	1	-27.16
Codon: 416	0.02	0.94	0.02	0.06	0	1	-41.81
Codon: 417	0.45	0.96	14.86	0.04	1.84	0.17	-65.29
Codon: 418	0.43	1	0.88	0	0	1	-4.44
Codon: 419	0.32	0.9	2.78	0.1	0.28	0.59	-73.01
Codon: 420	0	0.83	1.32	0.17	0.07	0.8	-45.04
Codon: 421	0.55	0.72	0.97	0.28	0	1	-57.27
Codon: 422	0.07	0.81	0	0.19	0	1	-30.16
Codon: 423	0	1	0.9	0	0	1	-24.09
Codon: 424	0.03	1	0.21	0	0	1	-31.5
Codon: 425	0	0.91	1.15	0.09	0	0.98	-30.74
Codon: 426	0	1	0.94	0	0	1	-34.05
Codon: 427	1	0.15	21.55	0.85	0.83	0.36	-17.84
Codon: 428	0.06	0.8	0	0.2	0	1	-30.61
Codon: 429	0	0.93	0.88	0.07	0	1	-49.18
Codon: 430	0	1	0.95	0	0	1	-41.59
Codon: 431	0	0.84	4.9	0.16	2.05	0.15	-67.49
Codon: 432	0.8	0	0.8	1	0	1	-62.4
Codon: 433	1	0.11	0	0.89	0	1	-51.22
Codon: 434	0.08	0.29	0.08	0.71	0	1	-77.24
Codon: 435	0.24	0.98	55.01	0.02	4.42	0.04	-38.11
Codon: 436	0.03	0.38	0.03	0.62	0	1	-31.36
Codon: 437	0.3	0.23	0.3	0.77	0	1	-35.4
Codon: 438	0	0.83	3.53	0.17	1.85	0.17	-81.7
Codon: 439	0.12	0.79	1.11	0.21	0.01	0.94	-52.34
Codon: 440	0	0.9	1.89	0.1	0.12	0.73	-59.05
Codon: 441	0	1	0.92	0	0	1	-20.68
Codon: 442	0	0.77	0.21	0.23	0	1	-53.52
Codon: 443	0	1	0.87	0	0	1	-21
Codon: 444	0	1	0.96	0	0	1	-33.55
Codon: 445	0	1	0.96	0	0	1	-22.85
Codon: 446	0.33	1	0.96	0	0	1	-75.04
Codon: 447	0.2	1	0.96	0	0	1	-34.91
Codon: 448	0.18	1	0.96	0	0	1	-18.01
Codon: 449	0.52	0.95	0.96	0.05	0	1	-4
Codon: 450	0.06	1	0.96	0	0	1	-56.9
Codon: 451	0.85	0.89	11.44	0.11	2.14	0.14	-68.74
Codon: 452	0	0.5	7.91	0.5	5.05	0.02	-70.03
Codon: 453	0.51	0.46	0.41	0.54	0	1	-73.97
Codon: 454	0	0.84	1.99	0.16	0.38	0.54	-57.01
Codon: 455	0.27	1	0.85	0	0	1	-52.51
Codon: 456	0	0.58	0.71	0.42	0	1	-74.66
Codon: 457	0.17	0.74	0.42	0.26	0	1	-73.42
Codon: 458	0	0.86	1.63	0.14	0.05	0.82	-59.47
Codon: 459	1	0.98	65.05	0.02	3.97	0.05	-57.38
Codon: 460	0	0.4	0.92	0.6	0	1	-73.98
Codon: 461	0.5	0	0.5	1	0	1	-69.75
Codon: 462	0.13	0.31	0.13	0.69	0	1	-49.5
Codon: 463	0	0.6	1.07	0.4	0	0.97	-57.19
Codon: 464	0.15	0.86	0.87	0.14	0	1	-15.59
Codon: 465	0.45	1	0.91	0	0	1	-54.25
Codon: 466	0	0.55	8.81	0.45	3.88	0.05	-43.8
Codon: 467	0	0.5	0	0.5	0	1	-20.25
Codon: 468	0	0.54	0.86	0.46	0	1	-67.65
Codon: 469	0.09	0.65	0.09	0.35	0	1	-19.98
Codon: 470	0.1	1	0.75	0	0	1	-16.26
Codon: 471	0.24	0.99	5.9	0.01	0.02	0.88	-62.66
Codon: 472	0.13	1	0.94	0	0	1	-66.64
Codon: 473	0	0.97	11.68	0.03	0.24	0.62	-29.08
Codon: 474	0.19	0.95	0	0.05	0	1	-49.94
Codon: 475	0.44	1	0.96	0	0	1	-32.69
Codon: 476	0.93	0	0.92	1	0	1	-66.47
Codon: 477	0.21	0.86	4.98	0.14	0.8	0.37	-38.8
Codon: 478	0	0.9	3.62	0.1	1.14	0.29	-25.7
Codon: 479	0.11	1	0.88	0	0	1	-34.34
Codon: 480	0.17	1	0.96	0	0	1	-4.64
Codon: 481	0.91	0.63	0.91	0.37	0	1	-118.25
Codon: 482	0.53	0	0.53	1	0	1	-61.11
Codon: 483	1	0	1.13	1	0.04	0.85	-84.29
Codon: 484	0	0	0	1	0	1	-10.75
Codon: 485	1	0	51.57	1	6.03	0.01	-49.32
Codon: 486	0.03	0.88	0.01	0.12	0	1	-47.51
Codon: 487	0.08	1	0.91	0	0	1	-76.82
Codon: 488	0.11	0.67	1.19	0.33	0.02	0.89	-61.41
Codon: 489	0	1	0.68	0	0	1	-26.64
Codon: 490	0	1	0.96	0	0	1	-33.56
Codon: 491	0.13	1	0.96	0	0	1	-17.71
